# Supplementary material for: Research on the measurement of intracranial hemorrhage in rabbits by a parallel-plate capacitor
Source: PeerJ. 2021 Jan 5;9:e10583. doi: 10.7717/peerj.10583 (PMC7792518; doi:10.7717/peerj.10583)
Supplement: Supplemental Information 4 [file peerj-09-10583-s004.xlsx]

## Sheet: Sheet1
C(pF)	The first one	C(pF)	The second one	C(pF)	The third one	C(pF)	The fourth one	C(pF)	The fifth one		C(pF)	The sixth	C(pF)	The seventh		C(pF)	The eighth	C(pF)	The ninth	C(pF)	The tenth		C(pF)	The eleventh		C(pF)	The twelfth		C(pF)	The thirteenth	C(pF)	The fourteenth	C(pF)	The 15th
44.1801		42.5176		43.8402		37.163		49.3724			44.0495		41.9325			41.4402		43.6821		41.9243			44.0559			47.0443			37.347		40.6568		39.6767
44.1789		42.5177		43.8404		37.1621		49.3736			44.0498		41.9325			41.4402		43.6811		41.924			44.0485			47.0443			37.3458		40.6641		39.6848
44.1789		42.517		43.8404		37.1621		49.3746			44.0499		41.9325			41.4383		43.6811		41.9235			44.047			47.0443			37.3458		40.6557		39.6771
44.1792		42.517		43.8405		37.1623		49.3753			44.0494		41.9321			41.4383		43.6807		41.924			44.0506			47.044			37.3459		40.6456		39.6741
44.1792		42.5169		43.8406		37.1623		49.3756			44.0494		41.9321			41.4381		43.6807		41.9235			44.0594			47.044			37.3459		40.644		39.6715
44.1792		42.5169		43.8392		37.1629		49.3747			44.0491		41.9323			41.4381		43.6816		41.9237			44.0696			47.0442			37.3469		40.6587		39.6738
44.1791		42.5167		43.8393		37.1629		49.3745			44.0491		41.9323			41.435		43.6816		41.9234			44.0701			47.0442			37.3468		40.6661		39.6863
44.1791		42.5168		43.8391		37.1619		49.3751			44.05		41.9324			41.435		43.6808		41.9238			44.0631			47.0439			37.3468		40.6568		39.6813
44.1791		42.5172		43.8389		37.1619		49.3744			44.05		41.9324			41.4351		43.6808		41.9238			44.0507			47.0439			37.3468		40.6568		39.6728
44.1795		42.5172		43.8408		37.1622		49.3736			44.05		41.9326			41.4351		43.681		41.9239			44.0482			47.0439			37.3469		40.6568		39.6764
44.1795		42.5171		43.8393		37.1622		49.3737			44.0492		41.9326			41.4355		43.681		41.9235			44.051			47.0439			37.3469		40.6659		39.6691
44.1794		42.5171		43.841		37.163		49.3754			44.0492		41.9321			41.4355		43.6821		41.9246			44.0561			47.0443			37.3472		40.6659		39.6841
44.1794		42.5177		43.8398		37.163		49.3753			44.0483		41.9321			41.4355		43.6821		41.924			44.0657			47.0443			37.3472		40.6606		39.6847
44.1785		42.5177		43.8399		37.1615		49.3761			44.0483		41.9321			41.4358		43.6805		41.9244			44.0677			47.0442			37.3462		40.6606		39.6788
44.1785		42.5174		43.8405		37.1615		49.376			44.0494		41.9321			41.4358		43.6805		41.9238			44.0705			47.0442			37.3462		40.6533		39.6743
44.1806		42.5174		43.8404		37.1623		49.3769			44.0494		41.9327			41.4369		43.6809		41.9239			44.0543			47.044			37.3461		40.6533		39.6781
44.1806		42.5168		43.841		37.1623		49.3762			44.0485		41.9327			41.4369		43.6809		41.9239			44.0487			47.044			37.3461		40.6462		39.6735
44.18		42.5168		43.8398		37.1626		49.3745			44.0485		41.9323			41.4397		43.6811		41.9236			44.0478			47.0444			37.3463		40.6462		39.6855
44.18		42.5175		43.8401		37.1626		49.3748			44.0483		41.9323			41.4397		43.6811		41.9238			44.0497			47.0444			37.3463		40.6445		39.6839
44.1807		42.5175		43.8396		37.1626		49.3755			44.0483		41.9319			41.438		43.6811		41.923			44.0562			47.0443			37.3459		40.6445		39.68
44.1807		42.5171		43.8398		37.1614		49.3762			44.0493		41.9319			41.438		43.6804		41.9242			44.0669			47.0443			37.3459		40.6438		39.6681
44.1801		42.5171		43.8385		37.1614		49.3765			44.0493		41.9321			41.4371		43.6804		41.9224			44.0684			47.0438			37.3469		40.6438		39.6742
44.1801		42.5171		43.8405		37.1621		49.375			44.0487		41.9321			41.4371		43.6807		41.9253			44.0619			47.0438			37.3469		40.6556		39.6824
44.1795		42.5171		43.8396		37.1622		49.3758			44.0487		41.9318			41.4369		43.6807		41.9253			44.0504			47.0442			37.3469		40.6556		39.6813
44.1795		42.5171		43.8398		37.1622		49.3751			44.0481		41.9318			41.4369		43.6813		41.9253			44.0452			47.0442			37.3463		40.6648		39.6765
44.1798		42.5171		43.8393		37.1622		49.3747			44.0481		41.9323			41.4357		43.6813		41.9234			44.0459			47.0442			37.3463		40.6648		39.678
44.1798		42.5172		43.8395		37.1612		49.3757			44.0486		41.9323			41.4357		43.6794		41.9234			44.047			47.0444			37.3463		40.6667		39.6705
44.1799		42.517		43.8403		37.1612		49.3758			44.0486		41.932			41.436		43.6794		41.923			44.061			47.0444			37.3463		40.6667		39.6816
44.1798		42.517		43.8397		37.162		49.3765			44.0476		41.932			41.436		43.6802		41.923			44.059			47.044			37.3461		40.6492		39.6817
44.1798		42.5171		43.8388		37.162		49.3754			44.0476		41.9324			41.4376		43.6802		41.9245			44.059			47.044			37.3461		40.6492		39.6765
44.1799		42.5171		43.8406		37.1621		49.3775			44.048		41.9324			41.4376		43.6805		41.9245			44.0496			47.0441			37.3468		40.6491		39.6763
44.1799		42.517		43.8398		37.1621		49.3769			44.0481		41.9328			41.4389		43.6805		41.9237			44.0496			47.0441			37.3468		40.6491		39.6729
44.1803		42.517		43.8413		37.1615		49.3766			44.0484		41.9328			41.4389		43.6796		41.9237			44.0479			47.0441			37.3462		40.6481		39.67
44.1803		42.517		43.84		37.1615		49.3762			44.0484		41.9329			41.438		43.6796		41.9231			44.0479			47.0441			37.3462		40.6481		39.6837
44.1804		42.517		43.8406		37.1621		49.3756			44.0484		41.9329			41.438		43.6804		41.9231			44.047			47.0443			37.3467		40.6454		39.6817
44.1803		42.5169		43.8398		37.1621		49.3746			44.0476		41.9328			41.4372		43.6804		41.9244			44.047			47.0443			37.3467		40.6453		39.6745
44.1805		42.5169		43.8404		37.1619		49.3757			44.0476		41.9328			41.4372		43.6806		41.9244			44.047			47.0442			37.3465		40.6585		39.6716
44.1805		42.5166		43.8398		37.1619		49.3754			44.0479		41.9329			41.4344		43.6806		41.9233			44.048			47.0442			37.3465		40.6585		39.6716
44.1802		42.5166		43.8411		37.1615		49.3748			44.0479		41.9329			41.4344		43.6793		41.9233			44.048			47.0442			37.3462		40.6585		39.6716
44.1802		42.5172		43.8403		37.1615		49.375			44.0486		41.9329			41.4336		43.6793		41.9232			44.0559			47.0442			37.3462		40.6585		39.6869
44.18		42.5172		43.8406		37.1622		49.3713			44.0486		41.933			41.4336		43.6803		41.9232			44.0559			47.0445			37.3463		40.6584		39.6869
44.18		42.5166		43.8396		37.1622		49.3713			44.0476		41.933			41.435		43.6803		41.9239			44.0612			47.0445			37.3463		40.6633		39.6837
44.1804		42.5166		43.8407		37.1614		49.3748			44.0476		41.9334			41.435		43.6796		41.9239			44.0612			47.044			37.346		40.6633		39.6837
44.1804		42.5164		43.841		37.1614		49.3748			44.0488		41.9334			41.4398		43.6796		41.9237			44.0683			47.044			37.346		40.6465		39.6783
44.1793		42.5164		43.8417		37.1615		49.3731			44.0488		41.9334			41.4398		43.6786		41.9237			44.0683			47.0444			37.3459		40.6465		39.6783
44.1793		42.5161		43.8406		37.1615		49.3731			44.0486		41.9334			41.4398		43.6786		41.9235			44.0723			47.0444			37.3459		40.647		39.6748
44.1803		42.5161		43.841		37.1622		49.3745			44.0486		41.9331			41.4414		43.6798		41.9235			44.0723			47.0443			37.3457		40.647		39.6748
44.1803		42.5168		43.841		37.1622		49.3745			44.0477		41.9331			41.4414		43.6798		41.9245			44.069			47.0443			37.3457		40.6443		39.6738
44.1798		42.5168		43.8409		37.1614		49.3749			44.0477		41.933			41.4407		43.6798		41.9245			44.069			47.0442			37.3463		40.6443		39.6738
44.1798		42.5168		43.8418		37.1614		49.3749			44.0487		41.933			41.4407		43.6803		41.9235			44.0672			47.0442			37.3463		40.6458		39.6716
44.1801		42.5168		43.8414		37.1615		49.3755			44.0487		41.9335			41.4384		43.6803		41.9235			44.0672			47.0442			37.3463		40.6457		39.6716
44.1801		42.5162		43.8415		37.1622		49.3755			44.0484		41.9335			41.4384		43.6796		41.9235			44.0549			47.0442			37.3463		40.6511		39.6714
44.1804		42.5162		43.84		37.1622		49.376			44.0484		41.933			41.4352		43.6796		41.9235			44.0549			47.0439			37.3467		40.6511		39.6714
44.1804		42.5162		43.8406		37.1624		49.376			44.048		41.933			41.4352		43.6801		41.9235			44.0486			47.0439			37.3467		40.6594		39.6714
44.1795		42.5159		43.8397		37.1624		49.375			44.0481		41.9331			41.4362		43.6801		41.9249			44.0486			47.044			37.3467		40.6594		39.6785
44.1795		42.5159		43.8423		37.1614		49.375			44.049		41.9331			41.4362		43.6794		41.9249			44.0479			47.044			37.3467		40.6669		39.6785
44.1802		42.5159		43.8391		37.1614		49.3745			44.049		41.9334			41.4407		43.6794		41.9239			44.0479			47.044			37.3467		40.6668		39.6902
44.1802		42.5159		43.8391		37.1622		49.3745			44.0483		41.9334			41.4407		43.6789		41.9239			44.0487			47.0442			37.3465		40.6457		39.6902
44.1802		42.5164		43.8401		37.1623		49.374			44.0483		41.9336			41.4417		43.6789		41.9241			44.0487			47.0442			37.3465		40.6457		39.6845
44.18		42.5164		43.8401		37.162		49.374			44.0488		41.9336			41.4417		43.6798		41.9241			44.0522			47.0444			37.3463		40.6521		39.6845
44.18		42.5163		43.8409		37.162		49.3754			44.0488		41.9331			41.4411		43.6798		41.9246			44.0522			47.0444			37.3463		40.6521		39.6749
44.18		42.5163		43.8409		37.1612		49.3754			44.0491		41.9331			41.4411		43.6795		41.9246			44.0519			47.0444			37.3462		40.6417		39.6749
44.18		42.5161		43.8401		37.1612		49.3754			44.0492		41.9334			41.4378		43.6795		41.9239			44.0519			47.0444			37.3462		40.6417		39.6717
44.1805		42.5161		43.8401		37.1622		49.3746			44.0483		41.9334			41.4378		43.6795		41.9239			44.0644			47.0442			37.346		40.6374		39.6717
44.1805		42.5156		43.8402		37.1622		49.3746			44.0483		41.9333			41.4345		43.6795		41.9237			44.0644			47.0442			37.346		40.6374		39.6771
44.1807		42.5156		43.8402		37.1615		49.3743			44.0486		41.9333			41.4345		43.68		41.9237			44.0644			47.0443			37.3459		40.6487		39.6771
44.1807		42.5158		43.8412		37.1615		49.3743			44.0486		41.9332			41.434		43.68		41.9236			44.0683			47.0443			37.3459		40.6487		39.6751
44.179		42.5158		43.8412		37.1615		49.3736			44.0488		41.9332			41.434		43.6794		41.9236			44.0683			47.0444			37.346		40.6487		39.6751
44.179		42.5162		43.8403		37.1615		49.3736			44.0488		41.9332			41.4361		43.6794		41.9243			44.0674			47.0444			37.346		40.6593		39.6661
44.1798		42.5162		43.8403		37.1622		49.3737			44.0488		41.9325			41.4361		43.679		41.9243			44.0674			47.0444			37.3466		40.6593		39.6661
44.1798		42.5167		43.8394		37.1622		49.3737			44.0482		41.9325			41.4366		43.679		41.9237			44.0753			47.0444			37.3466		40.6585		39.681
44.1801		42.5167		43.8394		37.1611		49.3736			44.0482		41.9336			41.4366		43.6805		41.9237			44.0753			47.0442			37.3465		40.6585		39.681
44.1801		42.5168		43.8389		37.1611		49.3736			44.0489		41.9336			41.4377		43.6805		41.9231			44.0608			47.0442			37.3465		40.648		39.6903
44.1802		42.5169		43.8389		37.1613		49.3752			44.0489		41.9328			41.4377		43.6793		41.9231			44.0608			47.0442			37.3464		40.648		39.6903
44.1802		42.5165		43.8396		37.1613		49.3752			44.0492		41.9328			41.4403		43.6793		41.9246			44.0511			47.0442			37.3464		40.6463		39.6819
44.1794		42.5165		43.8396		37.1616		49.3758			44.0492		41.9337			41.4403		43.6799		41.9246			44.0511			47.0443			37.3467		40.6463		39.6819
44.1794		42.5167		43.84		37.1616		49.3758			44.0485		41.9337			41.4374		43.6799		41.9234			44.0503			47.0443			37.3467		40.6398		39.6813
44.18		42.5168		43.84		37.1608		49.3751			44.0485		41.9333			41.4374		43.6806		41.9234			44.0503			47.0443			37.3466		40.6398		39.6813
44.18		42.5165		43.8375		37.1608		49.3751			44.0494		41.9333			41.4374		43.6806		41.9222			44.0454			47.0443			37.3466		40.6406		39.6738
44.1792		42.5165		43.8375		37.161		49.3757			44.0494		41.934			41.4354		43.6806		41.9222			44.0454			47.0442			37.346		40.6406		39.6738
44.1792		42.516		43.8396		37.161		49.3757			44.0491		41.934			41.4354		43.68		41.9245			44.049			47.0442			37.346		40.6477		39.6738
44.1796		42.516		43.8396		37.1613		49.3769			44.0491		41.9334			41.4361		43.68		41.9245			44.049			47.0444			37.3463		40.6477		39.6755
44.1796		42.516		43.8396		37.1613		49.3769			44.0483		41.9334			41.4361		43.6808		41.9245			44.0496			47.0444			37.3463		40.659		39.6755
44.1777		42.516		43.8414		37.1613		49.3755			44.0483		41.9338			41.4369		43.6808		41.9236			44.0496			47.0443			37.3461		40.659		39.6794
44.1777		42.516		43.8414		37.16		49.3755			44.049		41.9338			41.4369		43.6811		41.9236			44.05			47.0443			37.3461		40.6486		39.6794
44.1795		42.5153		43.8385		37.16		49.3767			44.049		41.9337			41.438		43.6811		41.9229			44.05			47.0443			37.3461		40.6486		39.6707
44.1795		42.5153		43.8385		37.161		49.3767			44.0492		41.9337			41.438		43.6805		41.9229			44.0594			47.0443			37.3464		40.6416		39.6707
44.1791		42.5154		43.8409		37.161		49.3772			44.0492		41.9336			41.4406		43.6805		41.9238			44.0594			47.0443			37.3464		40.6416		39.6789
44.1791		42.5154		43.8409		37.1618		49.3772			44.0488		41.9336			41.4406		43.6813		41.9238			44.0644			47.0442			37.3462		40.6361		39.6789
44.1791		42.5161		43.841		37.1618		49.3772			44.0488		41.934			41.4374		43.6813		41.9233			44.0644			47.0442			37.3462		40.6361		39.6888
44.1793		42.5161		43.841		37.1603		49.3742			44.0496		41.934			41.4374		43.6815		41.9233			44.0719			47.0444			37.3466		40.6336		39.6888
44.1793		42.5157		43.8397		37.1603		49.3742			44.0496		41.9339			41.4356		43.6815		41.9228			44.0719			47.0444			37.3466		40.6336		39.6861
44.1798		42.5157		43.8398		37.1614		49.3747			44.0493		41.9339			41.4356		43.6813		41.9228			44.0667			47.0443			37.3464		40.6336		39.6861
44.1798		42.5152		43.84		37.1614		49.3747			44.0493		41.9339			41.4365		43.6813		41.9238			44.0667			47.0443			37.3464		40.6348		39.6795
44.1801		42.5152		43.84		37.1611		49.3747			44.0491		41.9339			41.4365		43.6815		41.9238			44.0619			47.0443			37.3461		40.6348		39.6795
44.1801		42.5153		43.8399		37.1611		49.3747			44.0491		41.9337			41.4354		43.6815		41.9233			44.0619			47.0443			37.3461		40.6474		39.6802
44.1798		42.5153		43.8399		37.1601		49.3749			44.0497		41.9337			41.4354		43.6821		41.9233			44.0619			47.0442			37.3464		40.6474		39.6802
44.1798		42.5163		43.84		37.1601		49.3749			44.0497		41.9337			41.4349		43.6821		41.9227			44.0544			47.0442			37.3464		40.6562		39.6666
44.1792		42.5163		43.84		37.1612		49.3758			44.0489		41.9337			41.4349		43.6809		41.9227			44.0544			47.0443			37.346		40.6562		39.6666
44.1792		42.5166		43.8414		37.1612		49.3758			44.049		41.9336			41.4387		43.6809		41.9241			44.0422			47.0443			37.346		40.6489		39.6712
44.1787		42.5166		43.8414		37.1607		49.3762			44.049		41.9336			41.4387		43.6817		41.9241			44.0422			47.0442			37.3468		40.6489		39.6712
44.1787		42.5162		43.8399		37.1607		49.3762			44.049		41.9336			41.437		43.6817		41.9233			44.0467			47.0442			37.3468		40.6478		39.6757
44.1798		42.5162		43.8399		37.1607		49.3762			44.0491		41.9339			41.437		43.6824		41.9233			44.0467			47.0441			37.3463		40.6478		39.6757
44.1798		42.5156		43.8411		37.1607		49.3762			44.0491		41.9339			41.4358		43.6824		41.9236			44.0464			47.0441			37.3463		40.6317		39.6848
44.1797		42.5156		43.8411		37.1612		49.3766			44.0491		41.9341			41.4358		43.681		41.9236			44.0464			47.0443			37.3467		40.6317		39.6848
44.1797		42.5158		43.8409		37.1612		49.3766			44.0484		41.9341			41.4371		43.681		41.9239			44.045			47.0443			37.3467		40.6338		39.6776
44.1789		42.5158		43.8409		37.1606		49.3755			44.0484		41.9341			41.4371		43.681		41.9239			44.045			47.0441			37.3461		40.6337		39.6776
44.1789		42.516		43.8393		37.1607		49.3755			44.0493		41.9341			41.4372		43.682		41.9238			44.0481			47.0441			37.3461		40.6397		39.6831
44.1795		42.516		43.8393		37.1604		49.3739			44.0493		41.9339			41.4372		43.682		41.9238			44.0481			47.0442			37.3458		40.6397		39.6831
44.1795		42.5167		43.8401		37.1604		49.3739			44.0492		41.9339			41.4372		43.6832		41.923			44.0584			47.0442			37.3458		40.6441		39.6831
44.1798		42.5167		43.8401		37.1606		49.3767			44.0492		41.9337			41.4355		43.6832		41.923			44.0584			47.0442			37.3459		40.6441		39.6732
44.1798		42.5167		43.8401		37.1606		49.3767			44.0484		41.9337			41.4355		43.682		41.923			44.0663			47.0442			37.3459		40.6551		39.6732
44.18		42.5165		43.8396		37.1598		49.3752			44.0485		41.9339			41.4381		43.682		41.9246			44.0663			47.0443			37.3463		40.6551		39.6817
44.18		42.5165		43.8396		37.1598		49.3752			44.0488		41.9339			41.4381		43.6835		41.9246			44.0653			47.0443			37.3463		40.6465		39.6817
44.179		42.516		43.8394		37.1598		49.3748			44.0488		41.9339			41.4398		43.6835		41.9244			44.0653			47.0443			37.3463		40.6465		39.6707
44.179		42.516		43.8394		37.1603		49.3748			44.0488		41.9339			41.4398		43.6829		41.9244			44.0723			47.0442			37.3463		40.6432		39.6707
44.1803		42.5158		43.8401		37.1603		49.3748			44.0488		41.9339			41.4391		43.6829		41.9242			44.0723			47.0442			37.3463		40.6432		39.6704
44.1803		42.5158		43.8401		37.1601		49.3743			44.0484		41.9339			41.4391		43.6821		41.9242			44.0596			47.0443			37.3462		40.6407		39.6704
44.1796		42.5163		43.8384		37.1601		49.3743			44.0484		41.9337			41.4391		43.6821		41.924			44.0596			47.0443			37.3462		40.6407		39.6785
44.1796		42.5164		43.8384		37.1595		49.3765			44.049		41.9337			41.4391		43.6827		41.924			44.047			47.0442			37.3466		40.6402		39.6785
44.1796		42.5163		43.8388		37.1595		49.3765			44.0491		41.934			41.4398		43.6827		41.9237			44.047			47.0442			37.3466		40.6401		39.6878
44.1792		42.5163		43.8388		37.1603		49.3755			44.0484		41.934			41.4398		43.6826		41.9237			44.0521			47.0444			37.3467		40.6401		39.6878
44.1792		42.5161		43.8413		37.1604		49.3755			44.0484		41.9337			41.4376		43.6826		41.9229			44.0521			47.0444			37.3467		40.6427		39.6787
44.181		42.5161		43.8413		37.1597		49.3763			44.048		41.9337			41.4376		43.6822		41.9229			44.0451			47.0442			37.3461		40.6427		39.6787
44.181		42.5161		43.8398		37.1598		49.3763			44.048		41.9338			41.4373		43.6822		41.9232			44.0451			47.0442			37.346		40.6531		39.6779
44.1797		42.5161		43.8398		37.1591		49.3766			44.0495		41.9338			41.4373		43.6836		41.9232			44.0453			47.0442			37.3466		40.6531		39.6779
44.1797		42.5164		43.8394		37.1591		49.3766			44.0495		41.9336			41.4358		43.6836		41.925			44.0453			47.0442			37.3466		40.6527		39.6737
44.18		42.5164		43.8394		37.1603		49.3747			44.0487		41.9336			41.4358		43.6829		41.925			44.0453			47.044			37.3466		40.6527		39.6737
44.18		42.5161		43.8401		37.1603		49.3747			44.0487		41.9338			41.4329		43.6829		41.9229			44.0499			47.044			37.3466		40.6448		39.6776
44.1799		42.5162		43.8401		37.1593		49.3769			44.0482		41.9338			41.4329		43.6829		41.9229			44.0499			47.0442			37.3463		40.6448		39.6776
44.1799		42.5164		43.8391		37.1593		49.3769			44.0482		41.9337			41.4307		43.6829		41.9233			44.0456			47.0442			37.3463		40.6394		39.6751
44.1802		42.5164		43.8391		37.1592		49.3778			44.0482		41.9337			41.4307		43.6833		41.9233			44.0456			47.0443			37.346		40.6394		39.6751
44.1802		42.5167		43.8396		37.1593		49.3778			44.0487		41.9337			41.4321		43.6833		41.9249			44.0635			47.0443			37.346		40.6396		39.6683
44.179		42.5167		43.8396		37.1604		49.3775			44.0487		41.9337			41.4321		43.6829		41.9249			44.0635			47.0443			37.3462		40.6395		39.6683
44.179		42.5163		43.8394		37.1605		49.3775			44.0481		41.9337			41.435		43.6829		41.9239			44.0685			47.0443			37.3462		40.6354		39.6708
44.1798		42.5163		43.8395		37.1591		49.3759			44.0481		41.9339			41.435		43.6825		41.9239			44.0685			47.0442			37.3468		40.6354		39.6708
44.1798		42.5162		43.84		37.1591		49.3759			44.0485		41.9339			41.4369		43.6825		41.9236			44.0715			47.0442			37.3468		40.6471		39.6708
44.1793		42.5162		43.84		37.1598		49.3769			44.0485		41.9342			41.4369		43.6825		41.9236			44.0715			47.0443			37.346		40.6471		39.6901
44.1793		42.5162		43.841		37.1598		49.3769			44.0491		41.9342			41.4369		43.6828		41.9236			44.0698			47.0443			37.346		40.6535		39.6901
44.1792		42.5165		43.841		37.1603		49.3765			44.0491		41.934			41.4411		43.6828		41.9244			44.0698			47.0443			37.3469		40.6535		39.6838
44.1792		42.5165		43.839		37.1603		49.3765			44.0479		41.934			41.4411		43.6819		41.9244			44.0655			47.0443			37.3469		40.6569		39.6838
44.1795		42.5156		43.839		37.1589		49.3758			44.0479		41.9341			41.4401		43.6819		41.9235			44.0655			47.0443			37.3464		40.6569		39.6775
44.1795		42.5156		43.8388		37.159		49.3758			44.0482		41.9341			41.4401		43.6833		41.9235			44.0624			47.0443			37.3464		40.644		39.6775
44.1796		42.5152		43.8388		37.1594		49.3755			44.0482		41.9339			41.4376		43.6833		41.9233			44.0624			47.0442			37.3464		40.644		39.673
44.1796		42.5152		43.8388		37.1594		49.3755			44.0484		41.9339			41.4376		43.6833		41.9233			44.0497			47.0442			37.346		40.6387		39.673
44.1802		42.5142		43.8407		37.1596		49.3746			44.0484		41.9339			41.4374		43.6833		41.9244			44.0497			47.0438			37.346		40.6386		39.6707
44.1802		42.5142		43.8407		37.1597		49.3746			44.0475		41.9339			41.4374		43.6823		41.9244			44.0499			47.0438			37.346		40.6415		39.6707
44.1793		42.5153		43.8405		37.1597		49.3746			44.0476		41.934			41.4354		43.6823		41.9237			44.0499			47.0438			37.346		40.6415		39.6736
44.1793		42.5153		43.8405		37.1589		49.3756			44.0482		41.934			41.4354		43.6831		41.9237			44.0518			47.0442			37.3468		40.6404		39.6736
44.1801		42.5155		43.8395		37.1589		49.3756			44.0482		41.934			41.436		43.6831		41.9228			44.0518			47.0442			37.3468		40.6403		39.6727
44.1801		42.5155		43.8395		37.1599		49.376			44.0482		41.934			41.436		43.6837		41.9228			44.047			47.0442			37.3457		40.6403		39.6727
44.1801		42.5155		43.8417		37.1599		49.376			44.0482		41.9341			41.4388		43.6837		41.9237			44.047			47.0442			37.3457		40.65		39.6767
44.1804		42.5155		43.8417		37.1596		49.3751			44.0477		41.9341			41.4388		43.6824		41.9237			44.0529			47.0441			37.3457		40.65		39.6767
44.1804		42.5151		43.8406		37.1596		49.3751			44.0478		41.9339			41.4398		43.6824		41.9243			44.0529			47.0441			37.3457		40.6582		39.6853
44.1798		42.5151		43.8406		37.159		49.3748			44.0486		41.9339			41.4398		43.6823		41.9243			44.0655			47.0445			37.3463		40.6582		39.6853
44.1798		42.5146		43.8397		37.159		49.3748			44.0486		41.934			41.437		43.6823		41.9233			44.0655			47.0445			37.3463		40.6515		39.6874
44.1807		42.5146		43.8397		37.1597		49.375			44.0483		41.934			41.437		43.6827		41.9233			44.0687			47.0442			37.3458		40.6515		39.6874
44.1806		42.5153		43.8412		37.1597		49.375			44.0483		41.9344			41.4328		43.6827		41.9235			44.0687			47.0442			37.3458		40.6474		39.6769
44.1804		42.5153		43.8412		37.1594		49.375			44.0477		41.9344			41.4328		43.6813		41.9235			44.0701			47.0442			37.3461		40.6473		39.6769
44.1804		42.5159		43.8394		37.1594		49.375			44.0477		41.9335			41.4265		43.6813		41.9234			44.0701			47.0442			37.3461		40.6432		39.6753
44.18		42.5159		43.8394		37.1585		49.375			44.0478		41.9335			41.4265		43.6826		41.9234			44.0716			47.0442			37.3465		40.6432		39.6753
44.18		42.5159		43.84		37.1585		49.375			44.049		41.9348			41.4217		43.6826		41.9231			44.0716			47.0442			37.3465		40.641		39.6753
44.1804		42.5159		43.84		37.1595		49.3759			44.049		41.9348			41.4217		43.6828		41.9231			44.0716			47.0441			37.3456		40.641		39.6724
44.1804		42.516		43.8409		37.1595		49.3759			44.0478		41.9348			41.4244		43.6828		41.924			44.066			47.0441			37.3456		40.6467		39.6724
44.1795		42.516		43.8409		37.1587		49.3742			44.0479		41.9341			41.4244		43.6812		41.924			44.066			47.0442			37.3458		40.6467		39.6745
44.1795		42.5161		43.8394		37.1587		49.3742			44.0478		41.9341			41.4354		43.6812		41.9236			44.0548			47.0442			37.3458		40.6605		39.6745
44.1805		42.5157		43.8394		37.159		49.3739			44.0479		41.9341			41.4354		43.6812		41.9236			44.0548			47.0444			37.3458		40.6605		39.6788
44.1805		42.5157		43.84		37.159		49.3739			44.0489		41.9341			41.4379		43.6818		41.9238			44.0528			47.0444			37.3458		40.6541		39.6788
44.1804		42.5156		43.84		37.1598		49.376			44.0489		41.9341			41.4379		43.6818		41.9238			44.0528			47.0444			37.3459		40.6541		39.6846
44.1803		42.5156		43.8411		37.1598		49.376			44.0477		41.9341			41.4386		43.6829		41.9238			44.046			47.0444			37.3459		40.6486		39.6846
44.1801		42.5155		43.8411		37.1583		49.3739			44.0477		41.9343			41.4386		43.6829		41.9241			44.046			47.0441			37.3463		40.6486		39.6804
44.1801		42.5155		43.8411		37.1583		49.3739			44.0477		41.9343			41.4385		43.6817		41.9241			44.0429			47.0441			37.3463		40.6396		39.6804
44.1804		42.5156		43.8405		37.1594		49.374			44.0477		41.9346			41.4385		43.6817		41.9237			44.0429			47.0442			37.3471		40.6396		39.6833
44.1804		42.5156		43.8405		37.1594		49.374			44.0485		41.9346			41.4385		43.6821		41.9237			44.0517			47.0442			37.3471		40.6371		39.6833
44.1798		42.5156		43.8398		37.1593		49.3745			44.0485		41.9347			41.4352		43.6821		41.9244			44.0517			47.0442			37.3457		40.6371		39.6787
44.1798		42.5156		43.8398		37.1594		49.3745			44.0473		41.9347			41.4352		43.6822		41.9244			44.0496			47.0442			37.3457		40.6409		39.6787
44.1802		42.516		43.841		37.1584		49.3732			44.0473		41.9349			41.432		43.6822		41.9239			44.0496			47.0443			37.3464		40.6409		39.6809
44.1802		42.516		43.841		37.1584		49.3732			44.0479		41.9349			41.432		43.6812		41.9239			44.0586			47.0443			37.3464		40.6518		39.6809
44.1796		42.5165		43.8389		37.1584		49.3748			44.0479		41.9344			41.4362		43.6812		41.925			44.0586			47.0443			37.3464		40.6518		39.6727
44.1796		42.5166		43.8389		37.1594		49.3748			44.0476		41.9344			41.4362		43.6815		41.925			44.0672			47.0441			37.3459		40.6518		39.6727
44.1809		42.5159		43.841		37.1594		49.3748			44.0476		41.9343			41.4397		43.6815		41.9236			44.0672			47.0441			37.3459		40.6551		39.6683
44.1808		42.516		43.841		37.1592		49.375			44.0478		41.9343			41.4397		43.6821		41.9236			44.0649			47.0442			37.3458		40.6551		39.6683
44.1812		42.515		43.8406		37.1592		49.375			44.0478		41.9343			41.44		43.6821		41.9223			44.0649			47.0442			37.3458		40.661		39.6687
44.1812		42.515		43.8406		37.1586		49.3739			44.0485		41.9343			41.44		43.6817		41.9223			44.067			47.0443			37.3469		40.661		39.6687
44.1812		42.5149		43.8401		37.1586		49.3739			44.0485		41.9345			41.4382		43.6817		41.9243			44.067			47.0443			37.3468		40.6495		39.6892
44.1806		42.5149		43.8401		37.1596		49.3745			44.0479		41.9345			41.4382		43.682		41.9243			44.0589			47.044			37.3456		40.6495		39.6892
44.1806		42.5155		43.8426		37.1596		49.3745			44.0479		41.9346			41.4301		43.682		41.9229			44.0589			47.044			37.3456		40.6404		39.6816
44.1806		42.5155		43.8426		37.1585		49.3749			44.0479		41.9346			41.4301		43.6826		41.9229			44.0505			47.0442			37.3455		40.6404		39.6816
44.1806		42.5162		43.8412		37.1585		49.3749			44.0466		41.9344			41.4232		43.6826		41.9227			44.0505			47.0442			37.3455		40.6455		39.6788
44.1805		42.5162		43.8412		37.1588		49.3754			44.0466		41.9344			41.4232		43.6808		41.9227			44.0434			47.044			37.3461		40.6455		39.6788
44.1805		42.5161		43.8405		37.1588		49.3754			44.0481		41.9347			41.4252		43.6808		41.9246			44.0434			47.044			37.346		40.6419		39.6796
44.1799		42.5161		43.8406		37.1595		49.374			44.0481		41.9347			41.4252		43.6827		41.9246			44.0428			47.0441			37.346		40.6419		39.6796
44.1799		42.5158		43.8408		37.1595		49.374			44.047		41.9348			41.4289		43.6827		41.9234			44.0428			47.0441			37.346		40.6532		39.6796
44.1796		42.5158		43.8408		37.1583		49.3757			44.047		41.9348			41.4289		43.6814		41.9234			44.0473			47.0442			37.3459		40.6532		39.6803
44.1796		42.5156		43.8412		37.1583		49.3757			44.0471		41.935			41.4328		43.6814		41.9229			44.0473			47.0442			37.3459		40.6578		39.6803
44.1803		42.5156		43.8412		37.1586		49.3726			44.0471		41.935			41.4328		43.6809		41.9229			44.043			47.044			37.3463		40.6578		39.6719
44.1803		42.5156		43.841		37.1586		49.3726			44.0481		41.935			41.4376		43.6809		41.9245			44.043			47.044			37.3463		40.6601		39.6719
44.181		42.5154		43.841		37.1595		49.3753			44.0481		41.9343			41.4376		43.6809		41.9245			44.0471			47.0442			37.3463		40.6601		39.6789
44.181		42.5154		43.8412		37.1595		49.3753			44.0471		41.9343			41.4382		43.6809		41.9245			44.0471			47.0442			37.3463		40.6458		39.6789
44.18		42.5159		43.8412		37.1581		49.3741			44.0472		41.9347			41.4382		43.6809		41.9233			44.0471			47.0443			37.3453		40.6458		39.6707
44.18		42.5159		43.8408		37.1581		49.3741			44.0478		41.9347			41.4354		43.6814		41.9233			44.0608			47.0443			37.3453		40.6423		39.6707
44.1793		42.516		43.8408		37.1592		49.3743			44.0478		41.9345			41.4354		43.6814		41.9224			44.0608			47.0443			37.3453		40.6423		39.6764
44.1793		42.516		43.8418		37.1592		49.3743			44.0486		41.9345			41.4354		43.6806		41.9224			44.0597			47.0443			37.3459		40.641		39.6764
44.1805		42.5161		43.8418		37.1588		49.375			44.0486		41.9347			41.4352		43.6806		41.9245			44.0597			47.0443			37.3459		40.641		39.6881
44.1805		42.5161		43.8418		37.1588		49.375			44.0473		41.9347			41.4352		43.681		41.9245			44.0663			47.0443			37.3462		40.6447		39.6881
44.1814		42.5161		43.8417		37.1579		49.3735			44.0473		41.9346			41.4349		43.681		41.9233			44.0663			47.0439			37.3462		40.6447		39.6859
44.1814		42.5161		43.8417		37.158		49.3735			44.048		41.9346			41.4349		43.6813		41.9233			44.0685			47.0439			37.3463		40.657		39.6859
44.1806		42.5156		43.8409		37.1591		49.3743			44.048		41.9347			41.435		43.6813		41.9233			44.0685			47.0439			37.3463		40.657		39.6738
44.1806		42.5156		43.8409		37.1591		49.3743			44.048		41.9347			41.435		43.681		41.9233			44.066			47.044			37.346		40.6618		39.6738
44.1801		42.516		43.8418		37.1586		49.3737			44.048		41.9348			41.4358		43.681		41.9237			44.066			47.044			37.346		40.6618		39.6796
44.1801		42.516		43.8419		37.1586		49.3737			44.0475		41.9348			41.4358		43.6812		41.9237			44.0562			47.0441			37.3464		40.6618		39.6796
44.1801		42.5156		43.8403		37.1586		49.3737			44.0475		41.9353			41.4386		43.6812		41.9239			44.0562			47.0441			37.3464		40.6619		39.6751
44.1803		42.5156		43.8403		37.1582		49.3737			44.0482		41.9353			41.4386		43.6806		41.9239			44.0475			47.0442			37.3459		40.6619		39.6751
44.1803		42.516		43.8394		37.1582		49.3737			44.0482		41.9343			41.4359		43.6806		41.9232			44.0475			47.0442			37.3459		40.6515		39.6833
44.1802		42.516		43.8394		37.1592		49.3763			44.0478		41.9343			41.4359		43.6807		41.9232			44.0466			47.0442			37.3458		40.6515		39.6833
44.1802		42.5161		43.8413		37.1592		49.3763			44.0479		41.935			41.4336		43.6807		41.9243			44.0466			47.0442			37.3458		40.642		39.6778
44.181		42.5161		43.8413		37.1585		49.3743			44.0479		41.935			41.4336		43.6813		41.9243			44.0444			47.044			37.3458		40.642		39.6778
44.181		42.5167		43.8397		37.1586		49.3743			44.0472		41.9347			41.4336		43.6813		41.9239			44.0444			47.044			37.3458		40.6404		39.6778
44.1803		42.5167		43.8397		37.1585		49.3755			44.0472		41.9347			41.4336		43.6805		41.9239			44.0528			47.044			37.3461		40.6404		39.681
44.1803		42.5161		43.8395		37.1585		49.3755			44.0485		41.9346			41.4302		43.6805		41.9241			44.0528			47.044			37.3461		40.6465		39.681
44.181		42.5161		43.8395		37.1591		49.3746			44.0485		41.9346			41.4302		43.6807		41.9241			44.0476			47.0441			37.346		40.6465		39.6821
44.181		42.516		43.8408		37.1591		49.3746			44.0477		41.9346			41.4283		43.6807		41.9245			44.0476			47.0441			37.346		40.6536		39.6821
44.1805		42.516		43.8408		37.1583		49.3743			44.0477		41.9346			41.4283		43.6813		41.9245			44.0591			47.0441			37.3459		40.6536		39.6854
44.1805		42.5158		43.8408		37.1583		49.3743			44.0478		41.9346			41.4321		43.6813		41.9245			44.0591			47.0441			37.3459		40.6673		39.6854
44.1799		42.5158		43.8408		37.1586		49.3743			44.0479		41.9348			41.4321		43.6804		41.9245			44.0713			47.0442			37.3458		40.6673		39.678
44.1799		42.5158		43.8417		37.1586		49.3743			44.0485		41.9348			41.4332		43.6804		41.9237			44.0713			47.0442			37.3458		40.6544		39.678
44.1801		42.5158		43.8417		37.1584		49.3737			44.0485		41.9349			41.4332		43.6811		41.9237			44.0713			47.0442			37.3459		40.6544		39.6782
44.1801		42.5158		43.8399		37.1584		49.3737			44.0475		41.9349			41.4304		43.6811		41.9243			44.0705			47.0442			37.3459		40.6511		39.6782
44.1808		42.5164		43.8399		37.1576		49.3745			44.0475		41.9348			41.4304		43.6811		41.9243			44.0705			47.044			37.3459		40.6511		39.6761
44.1808		42.5164		43.8401		37.1576		49.3745			44.0479		41.9348			41.4331		43.682		41.9243			44.0717			47.044			37.3459		40.65		39.6761
44.1803		42.5162		43.8401		37.1586		49.3737			44.048		41.9346			41.4331		43.682		41.9251			44.0717			47.044			37.3459		40.65		39.6773
44.1803		42.5162		43.841		37.1586		49.3737			44.0483		41.9346			41.4377		43.68		41.9251			44.072			47.0442			37.3457		40.6398		39.6773
44.1801		42.5162		43.841		37.1579		49.3764			44.0483		41.9351			41.4377		43.68		41.9235			44.072			47.0442			37.3457		40.6398		39.678
44.1801		42.5162		43.8407		37.1579		49.3764			44.0477		41.9351			41.4377		43.6807		41.9235			44.0616			47.0444			37.3459		40.6539		39.678
44.1792		42.5159		43.8407		37.1579		49.3777			44.0478		41.9351			41.4378		43.6807		41.9246			44.0616			47.0444			37.3459		40.6539		39.6807
44.1792		42.5159		43.84		37.1579		49.3777			44.0484		41.9351			41.4378		43.6807		41.9246			44.0522			47.0442			37.3467		40.6594		39.6807
44.18		42.5159		43.84		37.1586		49.3764			44.0485		41.935			41.4387		43.6807		41.9241			44.0522			47.0442			37.3467		40.6594		39.6821
44.18		42.5159		43.8418		37.1586		49.3764			44.0483		41.935			41.4387		43.6806		41.9241			44.0508			47.0441			37.3459		40.6594		39.6821
44.18		42.5167		43.8418		37.1586		49.3751			44.0483		41.9351			41.4374		43.6806		41.9235			44.0508			47.0441			37.3459		40.66		39.6831
44.1793		42.5167		43.8395		37.1578		49.3751			44.0479		41.9351			41.4374		43.6816		41.9235			44.0539			47.0442			37.3455		40.66		39.6831
44.1793		42.5156		43.8395		37.1578		49.3754			44.0479		41.9347			41.4326		43.6816		41.9237			44.0539			47.0442			37.3455		40.648		39.68
44.1798		42.5156		43.8395		37.158		49.3754			44.0482		41.9347			41.4326		43.6816		41.9237			44.0501			47.0442			37.3459		40.648		39.68
44.1798		42.5156		43.8402		37.158		49.3754			44.0482		41.935			41.4328		43.6816		41.9233			44.0501			47.0442			37.3459		40.6513		39.6748
44.181		42.5156		43.8402		37.1586		49.3726			44.0481		41.935			41.4328		43.6803		41.9233			44.0525			47.0441			37.3452		40.6512		39.6748
44.181		42.515		43.8413		37.1586		49.3726			44.0481		41.9352			41.4348		43.6803		41.9232			44.0525			47.0441			37.3452		40.6426		39.6748
44.1811		42.515		43.8413		37.1573		49.3732			44.047		41.9352			41.4348		43.6811		41.9232			44.068			47.0444			37.3454		40.6426		39.6757
44.1811		42.5154		43.8416		37.1573		49.3732			44.047		41.9348			41.4354		43.6811		41.922			44.068			47.0444			37.3454		40.6447		39.6757
44.1803		42.5155		43.8416		37.1581		49.3724			44.047		41.9348			41.4354		43.6813		41.922			44.067			47.0443			37.3456		40.6447		39.6737
44.1803		42.5156		43.8409		37.1581		49.3724			44.0486		41.9352			41.4376		43.6813		41.9247			44.067			47.0443			37.3456		40.6572		39.6737
44.1799		42.5156		43.8409		37.1587		49.3689			44.0486		41.9352			41.4376		43.6806		41.9247			44.0742			47.0442			37.3455		40.6572		39.6743
44.1799		42.5162		43.8424		37.1587		49.3689			44.0477		41.9352			41.4369		43.6806		41.9235			44.0742			47.0442			37.3455		40.6629		39.6743
44.1803		42.5162		43.8424		37.1574		49.3682			44.0477		41.935			41.4369		43.6808		41.9235			44.0739			47.0439			37.3465		40.6629		39.6869
44.1803		42.5162		43.8398		37.1574		49.3682			44.048		41.935			41.4302		43.6808		41.923			44.0739			47.0439			37.3465		40.6683		39.6869
44.1806		42.5152		43.8398		37.1581		49.3717			44.048		41.9348			41.4302		43.6808		41.923			44.0706			47.0443			37.3455		40.6683		39.687
44.1806		42.5152		43.8399		37.1581		49.3717			44.0489		41.9348			41.4269		43.6808		41.9249			44.0706			47.0443			37.3455		40.6524		39.687
44.1812		42.5158		43.8399		37.1584		49.371			44.0489		41.9345			41.4269		43.6808		41.9249			44.0663			47.0443			37.3458		40.6524		39.6783
44.1812		42.5158		43.8418		37.1584		49.371			44.0478		41.9345			41.4267		43.6802		41.9232			44.0663			47.0443			37.3458		40.6484		39.6783
44.1804		42.5159		43.8418		37.1575		49.3726			44.0478		41.9347			41.4267		43.6802		41.9232			44.0548			47.0441			37.3458		40.6484		39.677
44.1804		42.5159		43.8407		37.1575		49.3726			44.0479		41.9347			41.4273		43.6809		41.9232			44.0548			47.0441			37.3458		40.6491		39.677
44.1808		42.5165		43.8407		37.1579		49.3751			44.0479		41.9341			41.4273		43.6809		41.9235			44.0548			47.0441			37.345		40.6491		39.6744
44.1808		42.5165		43.8401		37.1579		49.3751			44.0484		41.9341			41.4273		43.6814		41.9235			44.0507			47.0441			37.345		40.6535		39.6744
44.1808		42.5159		43.8401		37.1577		49.3758			44.0485		41.9346			41.4301		43.6814		41.9246			44.0507			47.0441			37.345		40.6535		39.6807
44.1808		42.5159		43.8409		37.1577		49.3758			44.0483		41.9346			41.4301		43.6806		41.9246			44.0475			47.0441			37.3454		40.663		39.6807
44.1808		42.5162		43.8409		37.1578		49.3757			44.0483		41.9345			41.4362		43.6806		41.9234			44.0475			47.0441			37.3454		40.663		39.681
44.1808		42.5162		43.8403		37.1578		49.3757			44.049		41.9345			41.4362		43.6814		41.9234			44.0499			47.0443			37.3458		40.663		39.681
44.1806		42.5161		43.8403		37.1582		49.3747			44.049		41.9345			41.4383		43.6814		41.9236			44.0499			47.0443			37.3458		40.6778		39.6705
44.1806		42.5161		43.8403		37.1582		49.3747			44.0485		41.9345			41.4383		43.6824		41.9236			44.0501			47.0441			37.3453		40.6778		39.6705
44.1806		42.5159		43.8403		37.1577		49.3725			44.0485		41.9343			41.4352		43.6824		41.9252			44.0501			47.0441			37.3453		40.6695		39.6771
44.1798		42.5159		43.8403		37.1577		49.3725			44.0482		41.9343			41.4352		43.681		41.9252			44.0474			47.0442			37.3459		40.6695		39.6771
44.1798		42.5153		43.8393		37.1577		49.3719			44.0482		41.9339			41.4317		43.681		41.9242			44.0474			47.0442			37.3459		40.6606		39.6913
44.1809		42.5153		43.8393		37.1581		49.3719			44.0488		41.9339			41.4317		43.6818		41.9242			44.0672			47.0439			37.3463		40.6605		39.6913
44.1809		42.5147		43.8396		37.1581		49.3719			44.0489		41.9345			41.4288		43.6818		41.9237			44.0672			47.0439			37.3463		40.6513		39.6913
44.1801		42.5147		43.8396		37.1582		49.3721			44.0489		41.9345			41.4288		43.6813		41.9237			44.0669			47.0442			37.3453		40.6513		39.6855
44.1801		42.5148		43.8414		37.1582		49.3721			44.0483		41.9338			41.4258		43.6813		41.9247			44.0669			47.0442			37.3453		40.6485		39.6855
44.1798		42.5148		43.8414		37.1576		49.3713			44.0483		41.9338			41.4258		43.6811		41.9247			44.0668			47.0442			37.3464		40.6485		39.6772
44.1798		42.5157		43.8391		37.1576		49.3713			44.0482		41.9341			41.4316		43.6811		41.925			44.0668			47.0442			37.3464		40.6569		39.6772
44.1803		42.5157		43.8391		37.1585		49.3718			44.0482		41.9341			41.4316		43.6822		41.925			44.072			47.0442			37.3462		40.6569		39.677
44.1803		42.5158		43.8388		37.1585		49.3718			44.0493		41.9341			41.4374		43.6822		41.9239			44.072			47.0442			37.3462		40.6639		39.677
44.1814		42.5158		43.8388		37.158		49.373			44.0493		41.9341			41.4374		43.6814		41.9239			44.0636			47.0442			37.346		40.6639		39.6839
44.1814		42.5154		43.8411		37.158		49.373			44.0485		41.9339			41.4353		43.6814		41.9247			44.0636			47.0442			37.346		40.6706		39.6839
44.1813		42.5154		43.8411		37.1575		49.3715			44.0486		41.9339			41.4353		43.6813		41.9247			44.0584			47.0442			37.3459		40.6706		39.6755
44.1813		42.5154		43.8406		37.1575		49.3715			44.0492		41.9339			41.4336		43.6813		41.9239			44.0584			47.0442			37.3459		40.6621		39.6755
44.1801		42.5156		43.8406		37.1584		49.3727			44.0492		41.9341			41.4336		43.6813		41.9239			44.05			47.0444			37.3461		40.662		39.669
44.1801		42.5156		43.8399		37.1584		49.3727			44.0496		41.9341			41.4294		43.682		41.9231			44.05			47.0444			37.3461		40.6585		39.669
44.1811		42.5153		43.8399		37.1571		49.3749			44.0496		41.9337			41.4294		43.682		41.9231			44.0463			47.0442			37.3451		40.6585		39.6707
44.1811		42.5153		43.8403		37.1571		49.3749			44.0486		41.9337			41.4195		43.6814		41.9245			44.0463			47.0442			37.3451		40.6435		39.6707
44.1816		42.5146		43.8403		37.1575		49.3735			44.0486		41.9342			41.4195		43.6814		41.9245			44.0468			47.0442			37.3459		40.6435		39.6889
44.1816		42.5146		43.8408		37.1575		49.3735			44.0489		41.9342			41.4209		43.6814		41.9237			44.0468			47.0442			37.3459		40.65		39.6889
44.1806		42.5153		43.8408		37.1579		49.3764			44.049		41.934			41.4209		43.6814		41.9237			44.0476			47.0442			37.3458		40.65		39.69
44.1806		42.5153		43.8394		37.158		49.3764			44.0492		41.934			41.4322		43.682		41.9237			44.0476			47.0442			37.3458		40.6563		39.69
44.1808		42.5155		43.8394		37.1568		49.3756			44.0492		41.9341			41.4322		43.682		41.9232			44.0476			47.0439			37.3454		40.6563		39.6822
44.1808		42.5155		43.8384		37.1568		49.3756			44.0481		41.9341			41.4322		43.6802		41.9232			44.0524			47.0439			37.3454		40.6636		39.6822
44.1807		42.5157		43.8384		37.1578		49.375			44.0482		41.934			41.4377		43.6802		41.9242			44.0524			47.0442			37.3453		40.6636		39.6783
44.1807		42.5157		43.8394		37.1579		49.375			44.0494		41.934			41.4377		43.6807		41.9242			44.0595			47.0442			37.3462		40.6635		39.6783
44.1804		42.5158		43.8394		37.1578		49.3744			44.0495		41.9335			41.436		43.6807		41.9242			44.0595			47.0442			37.3462		40.6703		39.6823
44.1804		42.5158		43.8395		37.1579		49.3744			44.0488		41.9335			41.436		43.682		41.9242			44.0665			47.0442			37.3456		40.6703		39.6823
44.181		42.5158		43.8395		37.1567		49.3732			44.0488		41.9343			41.4379		43.682		41.9229			44.0665			47.0442			37.3456		40.6508		39.6687
44.181		42.5159		43.8391		37.1568		49.3732			44.0485		41.9343			41.4379		43.6813		41.9229			44.0707			47.044			37.3465		40.6508		39.6687
44.1809		42.516		43.8391		37.1579		49.372			44.0485		41.934			41.4322		43.6813		41.9237			44.0707			47.044			37.3465		40.6557		39.6791
44.1803		42.516		43.8391		37.1579		49.372			44.049		41.934			41.4322		43.6823		41.9237			44.0677			47.0444			37.3459		40.6557		39.6791
44.1803		42.5161		43.8403		37.1579		49.372			44.0491		41.9341			41.4279		43.6823		41.9238			44.0677			47.0444			37.3459		40.6518		39.6791
44.1812		42.5161		43.8403		37.1575		49.3706			44.0491		41.9341			41.4279		43.6827		41.9238			44.0656			47.0442			37.3455		40.6518		39.6736
44.1812		42.5155		43.841		37.1575		49.3706			44.0484		41.9344			41.4315		43.6827		41.9234			44.0656			47.0442			37.3455		40.6451		39.6736
44.1802		42.5155		43.841		37.1566		49.3714			44.0485		41.9344			41.4315		43.6817		41.9234			44.0544			47.0442			37.3467		40.6451		39.6828
44.1802		42.5156		43.8403		37.1567		49.3714			44.0482		41.9341			41.4322		43.6817		41.9245			44.0544			47.0442			37.3467		40.6525		39.6828
44.1809		42.5156		43.8403		37.1577		49.3714			44.0482		41.9341			41.4322		43.6824		41.9245			44.0477			47.0445			37.3459		40.6525		39.6854
44.1809		42.5155		43.84		37.1577		49.3714			44.0491		41.9338			41.4349		43.6824		41.9242			44.0477			47.0445			37.3459		40.6636		39.6854
44.1801		42.5155		43.84		37.1571		49.3737			44.0491		41.9338			41.4349		43.6832		41.9242			44.0495			47.0442			37.3454		40.6636		39.6862
44.1801		42.5155		43.8415		37.1571		49.3737			44.0484		41.9338			41.4377		43.6832		41.9243			44.0495			47.0442			37.3454		40.6594		39.6862
44.1808		42.5155		43.8415		37.1571		49.3765			44.0484		41.9341			41.4377		43.6815		41.9243			44.0496			47.0441			37.346		40.6594		39.6787
44.1808		42.5158		43.8387		37.1572		49.3765			44.0491		41.9341			41.4362		43.6815		41.9246			44.0496			47.0441			37.346		40.6589		39.6787
44.1807		42.5158		43.8387		37.1576		49.3741			44.0491		41.9342			41.4362		43.6821		41.9246			44.0524			47.0439			37.3465		40.6589		39.6842
44.1807		42.5158		43.8399		37.1576		49.3741			44.0494		41.9342			41.432		43.6821		41.9245			44.0524			47.0439			37.3465		40.6558		39.6842
44.1816		42.516		43.8399		37.1572		49.376			44.0494		41.9342			41.432		43.6821		41.9245			44.0588			47.0438			37.3466		40.6558		39.6735
44.1816		42.516		43.8393		37.1572		49.376			44.0487		41.9342			41.4294		43.6832		41.9245			44.0588			47.0438			37.3466		40.6447		39.6735
44.1799		42.5152		43.8393		37.1577		49.3748			44.0487		41.9345			41.4294		43.6832		41.9243			44.0668			47.0445			37.3461		40.6447		39.6786
44.1799		42.5152		43.8378		37.1577		49.3748			44.0497		41.9345			41.4296		43.6812		41.9243			44.0668			47.0445			37.3461		40.6472		39.6786
44.1804		42.5158		43.8378		37.1579		49.3732			44.0497		41.9341			41.4296		43.6812		41.924			44.0685			47.044			37.346		40.6472		39.6777
44.1804		42.5158		43.8399		37.1579		49.3732			44.0494		41.9341			41.4285		43.6823		41.924			44.0685			47.044			37.346		40.6541		39.6777
44.181		42.5161		43.8399		37.157		49.3745			44.0495		41.9344			41.4285		43.6823		41.9255			44.0685			47.0441			37.3458		40.6541		39.673
44.181		42.5161		43.8406		37.157		49.3745			44.0489		41.9344			41.4341		43.6828		41.9255			44.0685			47.0441			37.3458		40.6602		39.673
44.1823		42.5157		43.8406		37.1578		49.3712			44.0489		41.9341			41.4341		43.6828		41.9243			44.0685			47.0442			37.3458		40.6602		39.69
44.1823		42.5158		43.8405		37.1578		49.3712			44.0502		41.9341			41.4377		43.6812		41.9243			44.0768			47.0442			37.3461		40.6602		39.69
44.1814		42.5156		43.8405		37.1571		49.3714			44.0502		41.9342			41.4377		43.6812		41.9234			44.0768			47.0441			37.3461		40.6675		39.6881
44.1814		42.5156		43.8416		37.1571		49.3714			44.0491		41.9342			41.4377		43.6824		41.9234			44.0606			47.0441			37.3458		40.6675		39.6881
44.181		42.5152		43.8417		37.157		49.3713			44.0491		41.9343			41.437		43.6824		41.9256			44.0606			47.0441			37.3458		40.6571		39.6846
44.181		42.5152		43.841		37.157		49.3713			44.0495		41.9343			41.437		43.6825		41.9256			44.0508			47.0441			37.3462		40.6571		39.6846
44.1809		42.5157		43.841		37.1577		49.3712			44.0495		41.9347			41.4372		43.6825		41.924			44.0508			47.0441			37.3462		40.6501		39.6803
44.1809		42.5157		43.8401		37.1577		49.3712			44.0495		41.9347			41.4372		43.682		41.924			44.0521			47.0444			37.3454		40.6501		39.6803
44.1812		42.5155		43.8401		37.1577		49.3714			44.0502		41.9342			41.4363		43.682		41.9238			44.0521			47.0444			37.3454		40.6489		39.6853
44.1812		42.5155		43.8402		37.157		49.3714			44.0503		41.9342			41.4363		43.6825		41.9238			44.0448			47.0442			37.3459		40.6489		39.6853
44.18		42.5154		43.8403		37.157		49.373			44.0498		41.9347			41.4339		43.6825		41.9255			44.0448			47.0442			37.3459		40.6397		39.6853
44.18		42.5154		43.8403		37.1568		49.373			44.0498		41.9347			41.4339		43.682		41.9255			44.0493			47.0443			37.3467		40.6397		39.6712
44.18		42.5154		43.8404		37.1568		49.373			44.05		41.9349			41.4351		43.682		41.9235			44.0493			47.0443			37.3467		40.6517		39.6712
44.1801		42.5154		43.8404		37.1577		49.3722			44.05		41.9349			41.4351		43.6816		41.9235			44.051			47.0442			37.3469		40.6517		39.6714
44.1801		42.5155		43.8408		37.1577		49.3722			44.0498		41.9355			41.436		43.6816		41.9237			44.051			47.0442			37.3469		40.6585		39.6714
44.1807		42.5155		43.8408		37.1561		49.3714			44.0498		41.9355			41.436		43.6834		41.9237			44.0483			47.0442			37.3466		40.6585		39.6802
44.1807		42.5159		43.8411		37.1561		49.3714			44.0497		41.9345			41.4337		43.6834		41.9245			44.0483			47.0442			37.3466		40.6655		39.6802
44.1814		42.5159		43.8411		37.1564		49.3738			44.0497		41.9345			41.4337		43.6828		41.9245			44.0602			47.0441			37.3462		40.6655		39.6911
44.1813		42.5157		43.8396		37.1565		49.3738			44.0497		41.9344			41.4329		43.6828		41.9233			44.0602			47.0441			37.3462		40.6622		39.6911
44.1811		42.5157		43.8396		37.1567		49.3735			44.0497		41.9344			41.4329		43.6827		41.9233			44.0664			47.0444			37.3462		40.6622		39.6806
44.1811		42.5158		43.8417		37.1567		49.3735			44.0503		41.9352			41.4345		43.6827		41.924			44.0664			47.0444			37.3462		40.6553		39.6806
44.1812		42.5158		43.8417		37.1556		49.3734			44.0503		41.9352			41.4345		43.6837		41.924			44.0713			47.0442			37.3458		40.6553		39.6837
44.1812		42.5152		43.8412		37.1556		49.3734			44.05		41.9345			41.4343		43.6837		41.9249			44.0713			47.0442			37.3458		40.6467		39.6837
44.181		42.5152		43.8412		37.1565		49.3739			44.05		41.9345			41.4343		43.6837		41.9249			44.0668			47.0441			37.3462		40.6467		39.6793
44.181		42.5152		43.8394		37.1565		49.3739			44.0511		41.9345			41.434		43.6832		41.9245			44.0668			47.0441			37.3462		40.6467		39.6793
44.1818		42.5161		43.8394		37.1566		49.3706			44.0511		41.9348			41.434		43.6832		41.9245			44.0625			47.0441			37.3463		40.646		39.6868
44.1818		42.5161		43.8409		37.1566		49.3706			44.0509		41.9348			41.4355		43.6833		41.9243			44.0625			47.0441			37.3463		40.646		39.6868
44.1802		42.5155		43.8409		37.1557		49.3676			44.0509		41.9351			41.4355		43.6833		41.9243			44.053			47.0439			37.3463		40.6491		39.6776
44.1802		42.5155		43.841		37.1557		49.3676			44.0507		41.9351			41.4323		43.6836		41.9243			44.053			47.0439			37.346		40.6491		39.6776
44.1801		42.5157		43.841		37.1568		49.3675			44.0507		41.9346			41.4323		43.6836		41.9255			44.0426			47.0442			37.346		40.6511		39.6737
44.1801		42.5157		43.8418		37.1568		49.3675			44.0516		41.9346			41.4301		43.6822		41.9255			44.0426			47.0442			37.3468		40.6511		39.6737
44.181		42.5153		43.8418		37.1561		49.3682			44.0516		41.9346			41.4301		43.6822		41.9247			44.0426			47.0442			37.3467		40.6704		39.6774
44.181		42.5153		43.8405		37.1561		49.3682			44.0506		41.9346			41.4301		43.6829		41.9247			44.0483			47.0442			37.346		40.6704		39.6774
44.1807		42.5154		43.8405		37.1563		49.3687			44.0506		41.9345			41.4324		43.6829		41.9245			44.0483			47.0438			37.346		40.6505		39.6935
44.1807		42.5154		43.8401		37.1563		49.3687			44.0514		41.9345			41.4324		43.6827		41.9245			44.0458			47.0438			37.346		40.6505		39.6935
44.1808		42.516		43.8401		37.1565		49.3717			44.0514		41.9348			41.4364		43.6827		41.925			44.0458			47.0438			37.346		40.6536		39.6815
44.1808		42.5161		43.8409		37.1565		49.3717			44.0513		41.9348			41.4364		43.6826		41.925			44.0442			47.044			37.3457		40.6536		39.6815
44.1811		42.5154		43.8409		37.1565		49.3727			44.0513		41.9349			41.4373		43.6826		41.9245			44.0442			47.044			37.3457		40.648		39.6815
44.1811		42.5154		43.8406		37.1559		49.3727			44.0511		41.9349			41.4373		43.683		41.9245			44.0511			47.0443			37.3462		40.648		39.6799
44.1812		42.5153		43.8406		37.1559		49.3735			44.0512		41.9347			41.4391		43.683		41.9235			44.0511			47.0443			37.3462		40.6391		39.6799
44.1812		42.5153		43.8406		37.1565		49.3735			44.0512		41.9347			41.4391		43.6827		41.9235			44.0576			47.0442			37.3461		40.6391		39.6797
44.1816		42.5143		43.8376		37.1565		49.3735			44.051		41.935			41.4369		43.6827		41.9249			44.0576			47.0442			37.3461		40.6511		39.6797
44.1815		42.5143		43.8376		37.1566		49.374			44.0511		41.935			41.4369		43.6822		41.9249			44.0646			47.0444			37.3466		40.6511		39.685
44.1803		42.5145		43.8393		37.1566		49.374			44.0511		41.935			41.4316		43.6822		41.9248			44.0646			47.0444			37.3466		40.6573		39.685
44.1803		42.5145		43.8393		37.156		49.3737			44.0512		41.935			41.4316		43.6822		41.9248			44.0639			47.0441			37.3465		40.6573		39.6763
44.1803		42.5154		43.84		37.156		49.3737			44.051		41.935			41.4303		43.6822		41.9246			44.0639			47.0441			37.3465		40.6623		39.6763
44.1817		42.5155		43.84		37.1567		49.3729			44.051		41.935			41.4303		43.6824		41.9246			44.0686			47.0442			37.3457		40.6623		39.6751
44.1816		42.5157		43.8408		37.1567		49.3729			44.0516		41.9347			41.4309		43.6824		41.9249			44.0686			47.0442			37.3457		40.6586		39.6751
44.1814		42.5157		43.8408		37.1567		49.3726			44.0516		41.9347			41.4309		43.6813		41.9249			44.0564			47.0442			37.3456		40.6586		39.6742
44.1814		42.5149		43.8403		37.1567		49.3726			44.0513		41.9349			41.4309		43.6813		41.9244			44.0564			47.0442			37.3456		40.6556		39.6742
44.1809		42.5149		43.8403		37.1559		49.3728			44.0513		41.9349			41.4309		43.6817		41.9244			44.0452			47.044			37.3458		40.6556		39.6888
44.1809		42.5147		43.8405		37.1559		49.3728			44.0511		41.9348			41.4341		43.6817		41.9237			44.0452			47.044			37.3458		40.6367		39.6888
44.1811		42.5147		43.8405		37.1569		49.3701			44.0512		41.9348			41.4341		43.6822		41.9237			44.0498			47.0439			37.3465		40.6367		39.6878
44.1811		42.5146		43.8407		37.1569		49.3701			44.0518		41.9353			41.4374		43.6822		41.9254			44.0498			47.0439			37.3465		40.6367		39.6878
44.1814		42.5146		43.8407		37.1558		49.3737			44.0518		41.9353			41.4374		43.6818		41.9254			44.0428			47.044			37.346		40.6443		39.6815
44.1814		42.5155		43.8417		37.1558		49.3737			44.0507		41.9353			41.4354		43.6818		41.9239			44.0428			47.044			37.346		40.6443		39.6815
44.1816		42.5155		43.8417		37.1556		49.3723			44.0507		41.9351			41.4354		43.6818		41.9239			44.0436			47.0437			37.3465		40.6459		39.6788
44.1816		42.5159		43.8395		37.1556		49.3723			44.0512		41.9351			41.4333		43.6827		41.9238			44.0436			47.0437			37.3465		40.6459		39.6788
44.1816		42.5159		43.8395		37.1567		49.3707			44.0513		41.9351			41.4333		43.6827		41.9238			44.0493			47.0441			37.3465		40.652		39.6811
44.1816		42.5159		43.8396		37.1567		49.3707			44.0524		41.9351			41.4308		43.6826		41.9245			44.0493			47.0441			37.3459		40.652		39.6811
44.1813		42.5157		43.8396		37.1554		49.3711			44.0524		41.9351			41.4308		43.6826		41.9245			44.0493			47.0439			37.3459		40.6644		39.669
44.1813		42.5157		43.8414		37.1554		49.3711			44.0517		41.9351			41.4308		43.6823		41.9241			44.0435			47.0439			37.3455		40.6644		39.669
44.1816		42.515		43.8414		37.1557		49.3729			44.0517		41.9353			41.426		43.6823		41.9241			44.0435			47.0441			37.3455		40.6562		39.6797
44.1816		42.515		43.8399		37.1558		49.3729			44.0523		41.9353			41.426		43.6835		41.9241			44.0624			47.0441			37.346		40.6562		39.6797
44.1822		42.5149		43.8399		37.1561		49.3732			44.0523		41.9351			41.4274		43.6835		41.9247			44.0624			47.0441			37.346		40.6521		39.6778
44.1822		42.5149		43.8401		37.1561		49.3732			44.0528		41.9351			41.4274		43.6833		41.9247			44.068			47.0441			37.3466		40.6521		39.6778
44.1805		42.5154		43.8401		37.1549		49.3738			44.0528		41.9347			41.4358		43.6833		41.9258			44.068			47.0441			37.3466		40.6455		39.6778
44.1805		42.5154		43.8401		37.1549		49.3738			44.0518		41.9347			41.4358		43.6822		41.9258			44.0676			47.0441			37.3463		40.6455		39.6863
44.1815		42.5155		43.8414		37.1549		49.3738			44.0518		41.935			41.4389		43.6822		41.9252			44.0676			47.0441			37.3463		40.6426		39.6863
44.1815		42.5155		43.8414		37.1561		49.3738			44.0518		41.935			41.4389		43.6827		41.9252			44.0673			47.0442			37.3466		40.6426		39.6903
44.1813		42.5152		43.8412		37.1561		49.3739			44.0528		41.9347			41.4389		43.6827		41.9242			44.0673			47.0442			37.3466		40.6438		39.6903
44.1812		42.5152		43.8412		37.1557		49.3739			44.0528		41.9347			41.4389		43.6821		41.9242			44.0706			47.0441			37.3462		40.6438		39.6844
44.1812		42.5149		43.8398		37.1557		49.3745			44.0526		41.9351			41.4355		43.6821		41.9252			44.0706			47.0441			37.3462		40.6548		39.6844
44.1805		42.5149		43.8398		37.155		49.3745			44.0526		41.9351			41.4355		43.6833		41.9252			44.0636			47.0442			37.3464		40.6548		39.6769
44.1805		42.5147		43.8399		37.155		49.373			44.0522		41.9345			41.4291		43.6833		41.9248			44.0636			47.0442			37.3464		40.657		39.6769
44.1813		42.5147		43.8399		37.1563		49.373			44.0522		41.9345			41.4291		43.6829		41.9248			44.0483			47.0442			37.3464		40.657		39.6835
44.1813		42.5148		43.8412		37.1563		49.373			44.0531		41.9352			41.4248		43.6829		41.9242			44.0483			47.0442			37.3464		40.6596		39.6835
44.1815		42.5148		43.8412		37.1556		49.3722			44.0531		41.9352			41.4248		43.6822		41.9242			44.048			47.0444			37.3461		40.6596		39.6698
44.1815		42.5156		43.8424		37.1556		49.3722			44.0526		41.9351			41.4269		43.6822		41.9239			44.048			47.0444			37.3461		40.6468		39.6698
44.1804		42.5156		43.8424		37.1555		49.3701			44.0527		41.9351			41.4269		43.6828		41.9239			44.0466			47.0437			37.3454		40.6468		39.6828
44.1804		42.5152		43.8397		37.1555		49.3701			44.0535		41.935			41.4343		43.6828		41.9251			44.0466			47.0437			37.3454		40.6403		39.6828
44.1795		42.5152		43.8397		37.1564		49.3709			44.0535		41.935			41.4343		43.6839		41.9251			44.0436			47.0439			37.346		40.6403		39.6783
44.1795		42.515		43.8401		37.1564		49.3709			44.054		41.9352			41.4369		43.6839		41.9237			44.0436			47.0439			37.346		40.6403		39.6783
44.1799		42.515		43.8401		37.1553		49.3698			44.054		41.9352			41.4369		43.6826		41.9237			44.0515			47.044			37.3461		40.643		39.6864
44.1799		42.5154		43.8414		37.1553		49.3698			44.0529		41.9352			41.439		43.6826		41.9236			44.0515			47.044			37.3461		40.643		39.6864
44.1808		42.5154		43.8414		37.1556		49.3728			44.0529		41.9351			41.439		43.6831		41.9236			44.0626			47.0441			37.3461		40.64		39.6845
44.1808		42.5162		43.8396		37.1556		49.3728			44.053		41.9351			41.4372		43.6831		41.9252			44.0626			47.0441			37.3462		40.64		39.6845
44.1817		42.5162		43.8396		37.1563		49.3728			44.053		41.9351			41.4372		43.6831		41.9252			44.0654			47.0441			37.3462		40.652		39.689
44.1817		42.5164		43.8386		37.1563		49.3728			44.0531		41.9351			41.4315		43.683		41.9238			44.0654			47.0441			37.346		40.652		39.689
44.1816		42.5164		43.8386		37.1553		49.3752			44.0532		41.935			41.4315		43.683		41.9238			44.0695			47.0441			37.346		40.6644		39.684
44.1816		42.5164		43.8389		37.1553		49.3752			44.0528		41.935			41.4315		43.6817		41.9232			44.0695			47.0441			37.3452		40.6644		39.684
44.1807		42.5153		43.8389		37.1561		49.3753			44.0528		41.9349			41.4305		43.6817		41.9232			44.0699			47.0438			37.3452		40.6581		39.6796
44.1807		42.5153		43.8403		37.1561		49.3753			44.0536		41.9349			41.4305		43.6826		41.925			44.0699			47.0438			37.3455		40.6581		39.6796
44.1807		42.5143		43.8403		37.1561		49.3758			44.0536		41.9355			41.4309		43.6826		41.925			44.0672			47.044			37.3455		40.6456		39.6796
44.1807		42.5143		43.8407		37.1561		49.3758			44.0533		41.9355			41.4309		43.6827		41.925			44.0672			47.044			37.3463		40.6456		39.6738
44.1806		42.5153		43.8407		37.1552		49.3748			44.0533		41.9353			41.4333		43.6827		41.9238			44.0568			47.0443			37.3463		40.6446		39.6738
44.1805		42.5153		43.8404		37.1552		49.3748			44.0531		41.9353			41.4333		43.6822		41.9238			44.0568			47.0443			37.345		40.6446		39.6769
44.1818		42.5157		43.8404		37.1561		49.3752			44.0531		41.9354			41.437		43.6822		41.9236			44.0568			47.0443			37.345		40.6331		39.6769
44.1818		42.5157		43.8408		37.1561		49.3752			44.0535		41.9354			41.437		43.6819		41.9236			44.0518			47.0442			37.3457		40.6331		39.6741
44.1818		42.5147		43.8408		37.1553		49.3749			44.0535		41.9352			41.4396		43.6819		41.9248			44.0518			47.0442			37.3457		40.6397		39.6741
44.1819		42.5147		43.8408		37.1553		49.3749			44.0524		41.9352			41.4396		43.683		41.9248			44.0462			47.0441			37.3461		40.6397		39.6902
44.1819		42.515		43.841		37.1553		49.3751			44.0524		41.9354			41.4391		43.683		41.9239			44.0462			47.0441			37.3461		40.654		39.6902
44.1803		42.515		43.8411		37.1549		49.3751			44.0524		41.9354			41.4391		43.6817		41.9239			44.045			47.0442			37.346		40.654		39.6874
44.1803		42.5148		43.8407		37.1549		49.3746			44.0528		41.9351			41.4358		43.6817		41.924			44.045			47.0442			37.346		40.6591		39.6874
44.1803		42.5148		43.8407		37.1558		49.3746			44.0528		41.9351			41.4358		43.6832		41.924			44.0529			47.0443			37.3468		40.6591		39.6847
44.1803		42.515		43.8399		37.1558		49.3746			44.0532		41.9355			41.4344		43.6832		41.9255			44.0529			47.0443			37.3468		40.6585		39.6847
44.1805		42.515		43.8399		37.1549		49.3754			44.0532		41.9355			41.4344		43.6832		41.9255			44.0485			47.0441			37.3465		40.6585		39.6841
44.1805		42.5158		43.842		37.1549		49.3754			44.0536		41.9354			41.4331		43.6832		41.9243			44.0485			47.0441			37.3465		40.6496		39.6841
44.181		42.5158		43.842		37.1551		49.3741			44.0536		41.9354			41.4331		43.6821		41.9243			44.0597			47.0441			37.3466		40.6496		39.6814
44.181		42.5152		43.8409		37.1551		49.3741			44.0531		41.9354			41.4314		43.6821		41.9238			44.0597			47.0441			37.3466		40.6385		39.6814
44.181		42.5152		43.8409		37.1557		49.3736			44.0532		41.9354			41.4314		43.6823		41.9238			44.0687			47.0442			37.3461		40.6385		39.6705
44.181		42.5151		43.8385		37.1557		49.3736			44.0531		41.9357			41.4355		43.6823		41.9255			44.0687			47.0442			37.3461		40.6414		39.6705
44.1814		42.5151		43.8385		37.1544		49.3756			44.0531		41.9357			41.4355		43.6825		41.9255			44.065			47.0439			37.3461		40.6414		39.6748
44.1814		42.5141		43.8405		37.1544		49.3756			44.0527		41.9357			41.4387		43.6825		41.9242			44.065			47.0439			37.3461		40.6434		39.6748
44.1816		42.5141		43.8405		37.1552		49.3743			44.0527		41.9351			41.4387		43.6819		41.9242			44.0692			47.0442			37.3461		40.6434		39.6723
44.1815		42.5149		43.8408		37.1552		49.3743			44.0531		41.9351			41.4377		43.6819		41.9245			44.0692			47.0442			37.3461		40.6434		39.6723
44.1813		42.5149		43.8408		37.1553		49.3756			44.0531		41.9354			41.4377		43.6837		41.9245			44.0635			47.0441			37.346		40.6479		39.6919
44.1813		42.5146		43.8418		37.1553		49.3756			44.0533		41.9354			41.4381		43.6837		41.9248			44.0635			47.0441			37.346		40.6479		39.6919
44.1805		42.5146		43.8418		37.1544		49.3751			44.0533		41.9361			41.4381		43.6837		41.9248			44.0525			47.0441			37.3456		40.6639		39.687
44.1805		42.5146		43.8413		37.1544		49.3751			44.0525		41.9361			41.4376		43.6833		41.9248			44.0525			47.0441			37.3456		40.6639		39.687
44.18		42.5156		43.8413		37.1554		49.3754			44.0525		41.9353			41.4376		43.6833		41.9248			44.0456			47.0442			37.3456		40.6528		39.687
44.1799		42.5156		43.8413		37.1554		49.3754			44.0533		41.9353			41.4376		43.6826		41.924			44.0456			47.0442			37.3462		40.6528		39.6799
44.1808		42.5154		43.8413		37.1553		49.3757			44.0533		41.9356			41.4359		43.6826		41.924			44.0455			47.0442			37.3462		40.6466		39.6799
44.1808		42.5154		43.8408		37.1553		49.3757			44.0534		41.9356			41.4359		43.683		41.9247			44.0455			47.0442			37.3463		40.6465		39.6815
44.1807		42.5155		43.8408		37.1542		49.3754			44.0534		41.9356			41.4382		43.683		41.9247			44.0476			47.0442			37.3463		40.6401		39.6815
44.1807		42.5155		43.8414		37.1542		49.3754			44.0527		41.9356			41.4382		43.6828		41.9241			44.0476			47.0442			37.346		40.6401		39.6809
44.1805		42.5152		43.8414		37.1556		49.3739			44.0527		41.9356			41.441		43.6828		41.9241			44.0476			47.0442			37.346		40.6406		39.6809
44.1805		42.5152		43.8406		37.1556		49.3739			44.0529		41.9356			41.441		43.682		41.9242			44.0455			47.0441			37.3463		40.6405		39.6771
44.1805		42.5151		43.8406		37.1551		49.3755			44.0529		41.9354			41.4421		43.682		41.9242			44.0455			47.0441			37.3463		40.6398		39.6771
44.1795		42.5151		43.8406		37.1551		49.3755			44.0527		41.9354			41.4421		43.6834		41.9242			44.0495			47.0442			37.3462		40.6398		39.6792
44.1795		42.5154		43.8412		37.155		49.3758			44.0528		41.9359			41.4422		43.6834		41.9246			44.0495			47.0442			37.3461		40.6531		39.6792
44.1808		42.5154		43.8412		37.155		49.3758			44.0524		41.9359			41.4422		43.6826		41.9246			44.0607			47.0442			37.3457		40.6531		39.6733
44.1807		42.5152		43.8396		37.155		49.3758			44.0525		41.9359			41.4403		43.6826		41.9242			44.0607			47.0442			37.3457		40.6615		39.6733
44.1805		42.5152		43.8397		37.1556		49.3756			44.053		41.9359			41.4403		43.6819		41.9242			44.0615			47.0439			37.3458		40.6615		39.6773
44.1805		42.5151		43.8413		37.1556		49.3756			44.053		41.9354			41.4389		43.6819		41.9237			44.0615			47.0439			37.3458		40.6567		39.6773
44.1818		42.5151		43.8413		37.1547		49.3749			44.053		41.9354			41.4389		43.6835		41.9237			44.0707			47.0442			37.3458		40.6567		39.6898
44.1818		42.5156		43.8397		37.1547		49.3749			44.0531		41.9355			41.4374		43.6835		41.9245			44.0707			47.0442			37.3458		40.6498		39.6898
44.1814		42.5157		43.8397		37.1551		49.3754			44.0531		41.9355			41.4374		43.6822		41.9245			44.0677			47.0441			37.3462		40.6498		39.6874
44.1814		42.5155		43.8368		37.1551		49.3754			44.0522		41.9353			41.436		43.6822		41.9241			44.0677			47.0441			37.3462		40.6374		39.6874
44.182		42.5155		43.8368		37.1555		49.3747			44.0522		41.9353			41.436		43.6825		41.9241			44.0604			47.0437			37.3455		40.6374		39.6782
44.182		42.5154		43.8393		37.1555		49.3747			44.0524		41.9358			41.4314		43.6825		41.9241			44.0604			47.0437			37.3455		40.6425		39.6782
44.1811		42.5154		43.8393		37.1548		49.3754			44.0524		41.9358			41.4314		43.6833		41.9241			44.0541			47.0443			37.3456		40.6425		39.6836
44.1811		42.5145		43.8402		37.1548		49.3754			44.0519		41.936			41.4325		43.6833		41.9243			44.0541			47.0443			37.3456		40.6425		39.6836
44.1796		42.5145		43.8402		37.1552		49.375			44.0519		41.936			41.4325		43.6833		41.9243			44.0446			47.0438			37.3457		40.6373		39.6826
44.1796		42.5145		43.8403		37.1552		49.375			44.0518		41.936			41.4383		43.6819		41.9244			44.0446			47.0438			37.3457		40.6373		39.6826
44.1807		42.5145		43.8403		37.1551		49.3744			44.0518		41.9355			41.4383		43.6819		41.9244			44.0455			47.0438			37.3465		40.6527		39.6788
44.1807		42.5156		43.8395		37.1551		49.3744			44.0519		41.9355			41.4401		43.6826		41.9242			44.0455			47.0438			37.3465		40.6527		39.6788
44.1799		42.5156		43.8395		37.1543		49.3749			44.052		41.9359			41.4401		43.6826		41.9242			44.0458			47.0442			37.3462		40.6633		39.6771
44.1799		42.515		43.8405		37.1543		49.3749			44.0515		41.9359			41.4398		43.683		41.9249			44.0458			47.0442			37.3462		40.6633		39.6771
44.1816		42.515		43.8405		37.155		49.3759			44.0515		41.9354			41.4398		43.683		41.9249			44.0494			47.0442			37.3462		40.6584		39.6738
44.1816		42.515		43.8382		37.155		49.3759			44.0514		41.9354			41.4424		43.6831		41.9254			44.0494			47.0442			37.3455		40.6584		39.6738
44.1815		42.5149		43.8382		37.1546		49.3751			44.0514		41.9358			41.4424		43.6831		41.9254			44.0507			47.0438			37.3455		40.6478		39.6738
44.1815		42.5149		43.8369		37.1546		49.3751			44.051		41.9358			41.439		43.6833		41.9236			44.0507			47.0438			37.3459		40.6478		39.6901
44.1814		42.5144		43.8369		37.1539		49.3758			44.051		41.9354			41.439		43.6833		41.9236			44.0577			47.0438			37.3459		40.6438		39.6901
44.1814		42.5144		43.8388		37.1539		49.3758			44.0507		41.9354			41.439		43.6837		41.9246			44.0577			47.0442			37.3461		40.6437		39.6954
44.1814		42.5152		43.8388		37.1551		49.3745			44.0507		41.9356			41.4356		43.6837		41.9246			44.0687			47.0442			37.3461		40.6421		39.6954
44.1817		42.5152		43.8404		37.1551		49.3745			44.0509		41.9356			41.4356		43.6835		41.9251			44.0687			47.0438			37.3461		40.6421		39.683
44.1817		42.5154		43.8404		37.154		49.3753			44.0509		41.9359			41.4374		43.6835		41.9251			44.0665			47.0438			37.3461		40.6401		39.683
44.1806		42.5155		43.8416		37.1541		49.3753			44.0514		41.9359			41.4374		43.6831		41.9251			44.0665			47.0442			37.3457		40.6401		39.6744
44.1806		42.5158		43.8416		37.1539		49.3763			44.0514		41.9357			41.4385		43.6831		41.9242			44.0665			47.0442			37.3457		40.6577		39.6744
44.1806		42.5158		43.8416		37.1539		49.3763			44.0508		41.9357			41.4385		43.6827		41.9242			44.0705			47.0442			37.3458		40.6577		39.6855
44.1806		42.5155		43.8386		37.1549		49.3755			44.0508		41.9354			41.4401		43.6827		41.9246			44.0705			47.0442			37.3458		40.6556		39.6855
44.1809		42.5155		43.8386		37.155		49.3755			44.0515		41.9354			41.4401		43.6819		41.9246			44.0619			47.0442			37.3457		40.6556		39.6729
44.1809		42.5156		43.8399		37.1537		49.3755			44.0515		41.9363			41.4405		43.6819		41.9251			44.0619			47.0442			37.3457		40.6615		39.6729
44.1815		42.5156		43.8399		37.1537		49.3735			44.0505		41.9363			41.4405		43.6821		41.9251			44.0464			47.0443			37.3453		40.6615		39.6808
44.1815		42.5156		43.842		37.1537		49.3735			44.0505		41.9354			41.4359		43.6821		41.924			44.0464			47.0443			37.3453		40.6427		39.6808
44.1811		42.5156		43.842		37.154		49.3724			44.0506		41.9354			41.4359		43.6817		41.924			44.0489			47.0441			37.3458		40.6427		39.6803
44.1811		42.5152		43.8394		37.154		49.3724			44.051		41.9353			41.4309		43.6817		41.9244			44.0489			47.0441			37.3458		40.6398		39.6803
44.1818		42.5152		43.8394		37.1547		49.3718			44.051		41.9353			41.4309		43.6813		41.9244			44.0476			47.0441			37.3458		40.6398		39.6834
44.1818		42.5152		43.8403		37.1547		49.3718			44.0514		41.9359			41.4303		43.6813		41.9238			44.0476			47.0441			37.3458		40.6459		39.6834
44.1816		42.5152		43.8403		37.1534		49.3704			44.0515		41.9359			41.4303		43.6815		41.9238			44.047			47.0442			37.3453		40.6459		39.6828
44.1816		42.5155		43.8398		37.1534		49.3704			44.0505		41.935			41.43		43.6815		41.9229			44.047			47.0442			37.3453		40.6459		39.6828
44.1817		42.5155		43.8398		37.1545		49.3711			44.0505		41.935			41.43		43.6815		41.9229			44.0469			47.0444			37.3455		40.6441		39.687
44.1817		42.5148		43.8385		37.1545		49.3711			44.0513		41.936			41.4286		43.6822		41.9237			44.0469			47.0444			37.3455		40.6441		39.687
44.1804		42.5148		43.8385		37.1543		49.3717			44.0513		41.936			41.4286		43.6822		41.9237			44.0481			47.0441			37.3464		40.6507		39.6813
44.1804		42.5154		43.841		37.1544		49.3717			44.0519		41.9362			41.4331		43.6809		41.9245			44.0481			47.0441			37.3464		40.6507		39.6813
44.1805		42.5154		43.841		37.1536		49.372			44.052		41.9362			41.4331		43.6809		41.9245			44.0621			47.0442			37.346		40.663		39.6826
44.1805		42.5155		43.8406		37.1536		49.372			44.0514		41.9362			41.4385		43.6821		41.9239			44.0621			47.0442			37.346		40.663		39.6826
44.1803		42.5155		43.8406		37.1547		49.3724			44.0514		41.9357			41.4385		43.6821		41.9239			44.0655			47.044			37.3456		40.6669		39.6718
44.1803		42.5155		43.8402		37.1547		49.3724			44.052		41.9357			41.4399		43.6817		41.9233			44.0655			47.044			37.3456		40.6669		39.6718
44.1803		42.5153		43.8402		37.1541		49.3724			44.052		41.9356			41.4399		43.6817		41.9233			44.0725			47.0441			37.3456		40.646		39.6814
44.1802		42.5153		43.8412		37.1541		49.3724			44.0525		41.9356			41.4399		43.6814		41.9252			44.0725			47.0441			37.3456		40.646		39.6814
44.1808		42.5149		43.8412		37.1533		49.3713			44.0525		41.9359			41.4408		43.6814		41.9252			44.0697			47.0442			37.3456		40.6514		39.6789
44.1808		42.5149		43.8404		37.1533		49.3713			44.052		41.9359			41.4408		43.682		41.9252			44.0697			47.0442			37.3461		40.6513		39.6789
44.1818		42.5149		43.8404		37.1542		49.3691			44.052		41.9356			41.4379		43.682		41.924			44.0598			47.0443			37.3461		40.6448		39.6828
44.1818		42.5149		43.8396		37.1542		49.3691			44.0523		41.9356			41.4379		43.6801		41.924			44.0598			47.0443			37.3465		40.6448		39.6828
44.1818		42.5157		43.8396		37.1537		49.3691			44.0524		41.9362			41.4344		43.6801		41.9233			44.0586			47.0443			37.3464		40.6425		39.6828
44.1817		42.5157		43.8407		37.1537		49.3691			44.0532		41.9362			41.4344		43.6806		41.9233			44.0586			47.0442			37.3458		40.6425		39.685
44.1817		42.5159		43.8407		37.1536		49.3649			44.0532		41.9358			41.4355		43.6806		41.9257			44.0586			47.0442			37.3458		40.6501		39.685
44.1818		42.5159		43.8407		37.1536		49.3649			44.0523		41.9358			41.4355		43.6814		41.9257			44.0492			47.0441			37.3458		40.6501		39.6862
44.1818		42.515		43.8395		37.1542		49.364			44.0524		41.936			41.4393		43.6814		41.924			44.0492			47.0441			37.3458		40.6635		39.6862
44.1816		42.515		43.8395		37.1542		49.364			44.0537		41.936			41.4393		43.6812		41.924			44.0478			47.0439			37.3456		40.6635		39.6852
44.1816		42.5147		43.8401		37.1534		49.3624			44.0537		41.9359			41.439		43.6812		41.9245			44.0478			47.0439			37.3456		40.6635		39.6852
44.1806		42.5147		43.8401		37.1534		49.3624			44.0526		41.9359			41.439		43.681		41.9245			44.0497			47.0438			37.3457		40.6635		39.6796
44.1806		42.5151		43.8414		37.1536		49.3631			44.0526		41.9357			41.4393		43.681		41.9246			44.0497			47.0438			37.3457		40.6552		39.6796
44.1812		42.5151		43.8414		37.1536		49.3631			44.0526		41.9357			41.4393		43.6824		41.9246			44.0473			47.0442			37.3458		40.6552		39.6825
44.1812		42.5153		43.8398		37.1538		49.362			44.0526		41.936			41.4344		43.6824		41.9247			44.0473			47.0442			37.3458		40.6544		39.6825
44.1809		42.5153		43.8398		37.1538		49.362			44.0531		41.936			41.4344		43.6814		41.9247			44.0488			47.0442			37.3463		40.6544		39.6785
44.1809		42.5152		43.8411		37.1538		49.362			44.0531		41.9354			41.4283		43.6814		41.9239			44.0488			47.0442			37.3463		40.6479		39.6785
44.1806		42.5152		43.8411		37.153		49.3621			44.0531		41.9354			41.4283		43.6825		41.9239			44.064			47.044			37.3459		40.6478		39.6764
44.1806		42.5146		43.8392		37.153		49.3621			44.0535		41.936			41.4303		43.6825		41.9252			44.064			47.044			37.3459		40.6478		39.6764
44.1808		42.5146		43.8392		37.154		49.3626			44.0535		41.936			41.4303		43.6822		41.9252			44.0696			47.0442			37.3455		40.6476		39.685
44.1808		42.5139		43.8377		37.154		49.3626			44.053		41.9357			41.4351		43.6822		41.9243			44.0696			47.0442			37.3455		40.6476		39.685
44.1808		42.5139		43.8377		37.1537		49.3603			44.053		41.9357			41.4351		43.6822		41.9243			44.0674			47.044			37.3455		40.6537		39.6962
44.1808		42.515		43.8401		37.1537		49.3603			44.0535		41.936			41.4357		43.6813		41.9234			44.0674			47.044			37.3455		40.6537		39.6962
44.1813		42.515		43.8401		37.1528		49.3597			44.0535		41.936			41.4357		43.6813		41.9234			44.0687			47.0441			37.3456		40.6616		39.6835
44.1813		42.515		43.8385		37.1528		49.3597			44.0533		41.9358			41.4368		43.6812		41.9237			44.0687			47.0441			37.3456		40.6616		39.6835
44.1807		42.515		43.8385		37.154		49.3637			44.0533		41.9358			41.4368		43.6812		41.9237			44.069			47.0441			37.3457		40.6624		39.682
44.1806		42.5151		43.8382		37.154		49.3637			44.0546		41.9358			41.4368		43.682		41.9243			44.069			47.0441			37.3457		40.6624		39.682
44.1811		42.5153		43.8382		37.1531		49.3631			44.0546		41.9358			41.4405		43.682		41.9243			44.0541			47.0443			37.3457		40.6539		39.6783
44.1811		42.5153		43.8403		37.1532		49.3631			44.0549		41.9358			41.4405		43.6801		41.9238			44.0541			47.0443			37.3453		40.6538		39.6783
44.1816		42.5144		43.8403		37.1531		49.362			44.0549		41.9359			41.4409		43.6801		41.9238			44.0498			47.0441			37.3453		40.6518		39.6783
44.1816		42.5144		43.8405		37.1531		49.362			44.0541		41.9359			41.4409		43.6817		41.9245			44.0498			47.0441			37.3455		40.6518		39.6865
44.1817		42.5146		43.8406		37.1538		49.3584			44.0541		41.9358			41.4407		43.6817		41.9245			44.0465			47.0443			37.3455		40.6491		39.6865
44.1817		42.5146		43.8414		37.1538		49.3584			44.0552		41.9358			41.4407		43.6825		41.9245			44.0465			47.0443			37.3459		40.6491		39.676
44.1816		42.5146		43.8414		37.1528		49.3583			44.0552		41.936			41.4392		43.6825		41.924			44.0421			47.0444			37.3459		40.6452		39.676
44.182		42.5146		43.8416		37.1528		49.3583			44.0553		41.936			41.4392		43.6817		41.924			44.0421			47.0444			37.3464		40.6452		39.6719
44.182		42.5154		43.8416		37.1527		49.3551			44.0553		41.9358			41.4372		43.6817		41.9239			44.0478			47.0442			37.3464		40.6546		39.6719
44.1813		42.5154		43.8409		37.1527		49.3551			44.0544		41.9358			41.4372		43.6822		41.9239			44.0478			47.0442			37.3457		40.6546		39.6756
44.1813		42.515		43.8409		37.1537		49.3554			44.0544		41.9358			41.4382		43.6822		41.925			44.0478			47.0442			37.3457		40.6607		39.6756
44.1807		42.515		43.8409		37.1537		49.3554			44.0552		41.9358			41.4382		43.6822		41.925			44.0478			47.044			37.3457		40.6607		39.6943
44.1807		42.5137		43.8392		37.1525		49.3558			44.0552		41.9367			41.4401		43.6822		41.9246			44.0478			47.044			37.3457		40.6663		39.6943
44.1806		42.5137		43.8392		37.1526		49.3558			44.0552		41.9367			41.4401		43.6822		41.9246			44.0613			47.0442			37.3452		40.6663		39.6872
44.1806		42.5137		43.8397		37.1534		49.3568			44.0552		41.9364			41.4399		43.6822		41.9239			44.0613			47.0442			37.3452		40.664		39.6872
44.1817		42.5137		43.8397		37.1534		49.3568			44.0544		41.9364			41.4399		43.6826		41.9239			44.0631			47.0442			37.3449		40.6639		39.683
44.1817		42.5146		43.8393		37.1537		49.3579			44.0544		41.9366			41.4405		43.6826		41.9252			44.0631			47.0442			37.3449		40.6558		39.683
44.1814		42.5146		43.8393		37.1537		49.3579			44.0556		41.9366			41.4405		43.6819		41.9252			44.0664			47.0442			37.3455		40.6558		39.6815
44.1814		42.5151		43.8409		37.1537		49.3605			44.0557		41.9361			41.4375		43.6819		41.925			44.0664			47.0442			37.3455		40.6558		39.6815
44.1814		42.5151		43.8409		37.1524		49.3605			44.0547		41.9361			41.4375		43.6812		41.925			44.067			47.0442			37.3458		40.6502		39.6853
44.1814		42.5155		43.8395		37.1524		49.3605			44.0547		41.9357			41.436		43.6812		41.9249			44.067			47.0442			37.3458		40.6502		39.6853
44.1814		42.5155		43.8395		37.1537		49.3615			44.0562		41.9357			41.436		43.6834		41.9249			44.0677			47.0442			37.3457		40.6461		39.6728
44.1814		42.5149		43.8403		37.1537		49.3615			44.0563		41.9363			41.435		43.6834		41.9254			44.0677			47.0442			37.3457		40.6461		39.6728
44.1811		42.5149		43.8403		37.1533		49.3621			44.0555		41.9363			41.435		43.6817		41.9254			44.0658			47.0441			37.3458		40.6475		39.6733
44.1811		42.515		43.8418		37.1533		49.3621			44.0555		41.9364			41.4345		43.6817		41.9247			44.0658			47.0441			37.3458		40.6475		39.6733
44.1821		42.515		43.8419		37.1524		49.3607			44.0556		41.9364			41.4345		43.6817		41.9247			44.0484			47.044			37.3454		40.6588		39.6737
44.1821		42.515		43.8405		37.1524		49.3607			44.0556		41.9364			41.4356		43.6823		41.9243			44.0484			47.044			37.3454		40.6588		39.6737
44.1818		42.5155		43.8405		37.1535		49.3566			44.0556		41.9358			41.4356		43.6823		41.9243			44.042			47.0442			37.3454		40.6743		39.682
44.1817		42.5155		43.8403		37.1535		49.3566			44.0556		41.9358			41.4356		43.6833		41.9252			44.042			47.0442			37.3454		40.6743		39.682
44.181		42.5155		43.8403		37.1532		49.3578			44.0557		41.9364			41.4384		43.6833		41.9252			44.0482			47.0442			37.3454		40.6582		39.6957
44.181		42.5155		43.841		37.1532		49.3578			44.056		41.9364			41.4384		43.6828		41.9246			44.0482			47.0442			37.3456		40.6581		39.6957
44.1812		42.5144		43.841		37.153		49.3537			44.056		41.9359			41.4387		43.6828		41.9246			44.0446			47.0444			37.3456		40.6593		39.6909
44.1812		42.5144		43.8393		37.153		49.3537			44.0559		41.9359			41.4387		43.6832		41.9246			44.0446			47.0444			37.3454		40.6593		39.6909
44.1807		42.5146		43.8393		37.1535		49.3532			44.056		41.9358			41.4399		43.6832		41.9234			44.0477			47.0439			37.3454		40.6524		39.6819
44.1807		42.5146		43.8394		37.1535		49.3532			44.056		41.9358			41.4399		43.6828		41.9234			44.0477			47.0439			37.3452		40.6524		39.6819
44.1814		42.5151		43.8394		37.1526		49.3517			44.056		41.9361			41.4387		43.6828		41.9244			44.0584			47.0442			37.3452		40.6445		39.6809
44.1814		42.5151		43.8405		37.1526		49.3517			44.0573		41.9361			41.4387		43.6822		41.9244			44.0584			47.0442			37.3449		40.6445		39.6809
44.1814		42.5153		43.8405		37.1529		49.355			44.0574		41.9364			41.4368		43.6822		41.9241			44.061			47.0442			37.3449		40.6525		39.6809
44.182		42.5153		43.8393		37.1529		49.355			44.056		41.9364			41.4368		43.684		41.9241			44.061			47.044			37.3448		40.6525		39.6734
44.182		42.5143		43.8393		37.1533		49.3541			44.056		41.936			41.4341		43.684		41.9235			44.061			47.044			37.3448		40.6617		39.6734
44.1818		42.5143		43.8414		37.1533		49.3541			44.0583		41.936			41.4341		43.6837		41.9235			44.0658			47.044			37.3453		40.6617		39.6828
44.1818		42.5153		43.8414		37.152		49.3544			44.0583		41.9358			41.4334		43.6837		41.925			44.0658			47.044			37.3453		40.6663		39.6828
44.1823		42.5153		43.8414		37.152		49.3544			44.0569		41.9358			41.4334		43.683		41.925			44.0697			47.0442			37.3454		40.6662		39.6777
44.1823		42.5148		43.8414		37.1525		49.3539			44.0569		41.936			41.4351		43.683		41.9236			44.0697			47.0442			37.3454		40.6611		39.6777
44.1821		42.5148		43.8414		37.1526		49.3539			44.0575		41.936			41.4351		43.6838		41.9236			44.0741			47.044			37.3457		40.661		39.6734
44.1821		42.5151		43.8399		37.1528		49.3563			44.0575		41.9365			41.4368		43.6838		41.9239			44.0741			47.044			37.3457		40.6571		39.6734
44.1818		42.5151		43.8399		37.1528		49.3563			44.0583		41.9365			41.4368		43.6835		41.9239			44.0608			47.0442			37.346		40.657		39.6902
44.1818		42.5152		43.8405		37.1519		49.3579			44.0583		41.9361			41.4389		43.6835		41.9251			44.0608			47.0442			37.346		40.6423		39.6902
44.1818		42.5152		43.8405		37.1519		49.3579			44.0575		41.9361			41.4389		43.6829		41.9251			44.0507			47.0439			37.346		40.6423		39.6897
44.1818		42.5151		43.8397		37.153		49.3575			44.0576		41.9362			41.4369		43.6829		41.9244			44.0507			47.0439			37.346		40.649		39.6897
44.1802		42.5151		43.8397		37.153		49.3575			44.0593		41.9362			41.4369		43.6834		41.9244			44.0498			47.0443			37.346		40.649		39.6821
44.1802		42.5141		43.8387		37.153		49.3578			44.0593		41.9361			41.4374		43.6834		41.9241			44.0498			47.0443			37.346		40.649		39.6821
44.1814		42.5141		43.8387		37.1525		49.3578			44.06		41.9361			41.4374		43.6834		41.9241			44.0441			47.0441			37.3458		40.6489		39.6854
44.1814		42.5145		43.8413		37.1525		49.3578			44.06		41.9361			41.4344		43.6832		41.9252			44.0441			47.0441			37.3458		40.6489		39.6854
44.1808		42.5145		43.8413		37.1525		49.3574			44.0588		41.9361			41.4344		43.6832		41.9252			44.0509			47.0441			37.3461		40.6582		39.674
44.1808		42.5152		43.8397		37.1525		49.3574			44.0588		41.936			41.4293		43.6825		41.9246			44.0509			47.0441			37.3461		40.6582		39.674
44.1816		42.5152		43.8397		37.1532		49.3518			44.059		41.936			41.4293		43.6825		41.9246			44.0506			47.0439			37.3456		40.6704		39.6779
44.1816		42.5156		43.8407		37.1532		49.3518			44.059		41.936			41.4327		43.6832		41.9246			44.0506			47.0439			37.3456		40.6704		39.6779
44.1822		42.5156		43.8407		37.152		49.35			44.0591		41.9361			41.4327		43.6832		41.9246			44.0604			47.0443			37.3456		40.6655		39.6803
44.1822		42.5148		43.8401		37.152		49.35			44.0591		41.9361			41.4383		43.6835		41.9241			44.0604			47.0443			37.346		40.6655		39.6803
44.1824		42.5148		43.8401		37.1523		49.3481			44.0587		41.9365			41.4383		43.6835		41.9241			44.0674			47.0438			37.346		40.6584		39.6776
44.1824		42.5148		43.8399		37.1523		49.3481			44.0587		41.9365			41.4394		43.6833		41.9248			44.0674			47.0438			37.3458		40.6584		39.6776
44.182		42.5146		43.8399		37.153		49.3496			44.0587		41.9358			41.4394		43.6833		41.9248			44.0709			47.0442			37.3458		40.6503		39.6836
44.182		42.5146		43.8396		37.153		49.3496			44.0612		41.9358			41.4367		43.6835		41.9241			44.0709			47.0442			37.3453		40.6503		39.6836
44.1825		42.5151		43.8396		37.1515		49.3493			44.0612		41.9363			41.4367		43.6835		41.9241			44.0706			47.044			37.3453		40.6485		39.6909
44.1825		42.5152		43.8402		37.1516		49.3493			44.0604		41.9363			41.4367		43.6828		41.9235			44.0706			47.044			37.3457		40.6485		39.6909
44.181		42.5147		43.8402		37.1525		49.3554			44.0605		41.9357			41.4307		43.6828		41.9235			44.0705			47.0443			37.3457		40.6458		39.6836
44.181		42.5147		43.8369		37.1525		49.3554			44.0607		41.9357			41.4307		43.6829		41.9235			44.0705			47.0443			37.3463		40.6458		39.6836
44.1806		42.5148		43.8369		37.1531		49.3551			44.0608		41.9363			41.4262		43.6829		41.9255			44.0705			47.0442			37.3463		40.6601		39.6836
44.1806		42.5148		43.8372		37.1531		49.3551			44.0607		41.9363			41.4262		43.6836		41.9255			44.0656			47.0442			37.3456		40.6601		39.681
44.1806		42.5145		43.8373		37.1515		49.3576			44.0607		41.936			41.429		43.6836		41.9244			44.0656			47.0442			37.3456		40.6636		39.681
44.1819		42.5145		43.8388		37.1516		49.3576			44.0604		41.936			41.429		43.6835		41.9244			44.0527			47.0443			37.346		40.6636		39.6819
44.1819		42.5128		43.8388		37.1527		49.3569			44.0605		41.9358			41.4317		43.6835		41.9233			44.0527			47.0443			37.346		40.6723		39.6819
44.1816		42.5128		43.8388		37.1527		49.3569			44.06		41.9358			41.4317		43.6829		41.9233			44.0449			47.0441			37.3453		40.6722		39.6795
44.1816		42.5137		43.8399		37.1524		49.3552			44.06		41.9362			41.4334		43.6829		41.9248			44.0449			47.0441			37.3453		40.6567		39.6795
44.1819		42.5137		43.8399		37.1524		49.3552			44.0612		41.9362			41.4334		43.6829		41.9248			44.0529			47.0442			37.3456		40.6567		39.675
44.1819		42.5143		43.8401		37.1518		49.3539			44.0612		41.9358			41.4365		43.6829		41.9247			44.0529			47.0442			37.3456		40.6522		39.675
44.1815		42.5143		43.8401		37.1518		49.3539			44.0615		41.9358			41.4365		43.6818		41.9247			44.0471			47.0441			37.3453		40.6522		39.6873
44.1815		42.5149		43.8399		37.1529		49.3542			44.0615		41.9362			41.4375		43.6818		41.9243			44.0471			47.0441			37.3453		40.654		39.6873
44.1814		42.5149		43.8399		37.1529		49.3542			44.0603		41.9362			41.4375		43.6833		41.9243			44.0467			47.0441			37.3457		40.654		39.6896
44.1814		42.5147		43.8404		37.1529		49.3533			44.0604		41.936			41.4357		43.6833		41.9253			44.0467			47.0441			37.3457		40.654		39.6896
44.1825		42.5147		43.8404		37.1521		49.3533			44.0613		41.936			41.4357		43.6829		41.9253			44.0646			47.0442			37.3454		40.6481		39.6833
44.1825		42.5138		43.8391		37.1521		49.3531			44.0613		41.936			41.4352		43.6829		41.9243			44.0646			47.0442			37.3454		40.6481		39.6833
44.1807		42.5139		43.8391		37.1518		49.3531			44.06		41.936			41.4352		43.6829		41.9243			44.0634			47.0439			37.345		40.6595		39.6827
44.1807		42.5141		43.8392		37.1518		49.3531			44.06		41.9356			41.4351		43.6812		41.9247			44.0634			47.0439			37.345		40.6595		39.6827
44.1811		42.5141		43.8392		37.1527		49.3505			44.0621		41.9356			41.4351		43.6812		41.9247			44.0688			47.0441			37.3453		40.6656		39.6819
44.1811		42.5145		43.8396		37.1527		49.3505			44.0621		41.9356			41.4335		43.6823		41.926			44.0688			47.0441			37.3453		40.6656		39.6819
44.1806		42.5146		43.8396		37.1517		49.352			44.0609		41.9355			41.4335		43.6823		41.926			44.0703			47.0441			37.3453		40.6674		39.68
44.1806		42.5154		43.8398		37.1517		49.352			44.0609		41.9355			41.4347		43.6826		41.9249			44.0703			47.0441			37.3453		40.6673		39.68
44.1812		42.5155		43.8398		37.1518		49.3522			44.0616		41.936			41.4347		43.6826		41.9249			44.0703			47.0442			37.3453		40.6533		39.683
44.1812		42.5146		43.8385		37.1518		49.3522			44.0616		41.936			41.4379		43.6819		41.9245			44.0703			47.0442			37.345		40.6533		39.683
44.1812		42.5146		43.8385		37.1521		49.3499			44.062		41.9354			41.4379		43.6819		41.9245			44.0619			47.0442			37.345		40.658		39.6786
44.1811		42.5146		43.8422		37.1521		49.3499			44.0621		41.9354			41.4386		43.683		41.9256			44.0619			47.0442			37.3458		40.658		39.6786
44.1815		42.5147		43.8422		37.1512		49.3517			44.0621		41.936			41.4386		43.683		41.9256			44.051			47.0441			37.3458		40.6433		39.6856
44.1815		42.5147		43.8413		37.1512		49.3517			44.0634		41.936			41.4368		43.6824		41.9256			44.051			47.0441			37.3451		40.6433		39.6856
44.1821		42.5146		43.8413		37.1519		49.3555			44.0634		41.9359			41.4368		43.6824		41.9254			44.051			47.0432			37.3451		40.6488		39.6856
44.1821		42.5146		43.8399		37.1519		49.3555			44.0628		41.9359			41.4334		43.682		41.9254			44.0501			47.0432			37.3458		40.6488		39.6885
44.1819		42.515		43.8399		37.1518		49.3618			44.0628		41.936			41.4334		43.682		41.9238			44.0501			47.0442			37.3458		40.6598		39.6885
44.1818		42.515		43.841		37.1518		49.3618			44.0635		41.936			41.4293		43.683		41.9238			44.0447			47.0442			37.3449		40.6598		39.6878
44.1811		42.5146		43.841		37.1512		49.3611			44.0635		41.9356			41.4293		43.683		41.9261			44.0447			47.0442			37.3449		40.6604		39.6878
44.1811		42.5146		43.8407		37.1512		49.3611			44.0618		41.9356			41.4293		43.6825		41.9261			44.0477			47.0442			37.345		40.6604		39.6816
44.1813		42.5139		43.8407		37.1521		49.361			44.0618		41.936			41.4293		43.6825		41.9248			44.0477			47.0441			37.345		40.6703		39.6816
44.1813		42.5139		43.8407		37.1521		49.361			44.0622		41.936			41.4293		43.6821		41.9248			44.0507			47.0441			37.3455		40.6703		39.6853
44.1813		42.514		43.8402		37.1515		49.3584			44.0622		41.9358			41.4334		43.6821		41.9241			44.0507			47.0441			37.3455		40.6562		39.6853
44.1812		42.514		43.8402		37.1515		49.3584			44.063		41.9358			41.4334		43.6842		41.9241			44.0495			47.0438			37.3454		40.6562		39.6759
44.1812		42.5148		43.8416		37.1513		49.3564			44.063		41.9357			41.436		43.6842		41.9259			44.0495			47.0438			37.3454		40.6536		39.6759
44.1803		42.5148		43.8416		37.1513		49.3564			44.0644		41.9357			41.436		43.6829		41.9259			44.0644			47.0441			37.3455		40.6536		39.6763
44.1803		42.5145		43.8397		37.1513		49.3533			44.0644		41.9358			41.4366		43.6829		41.9247			44.0644			47.0441			37.3455		40.6536		39.6763
44.1819		42.5145		43.8397		37.1521		49.3533			44.0642		41.9358			41.4366		43.6832		41.9247			44.0691			47.0441			37.3454		40.6503		39.6806
44.1819		42.5142		43.8385		37.1521		49.3526			44.0643		41.9355			41.4405		43.6832		41.9243			44.0691			47.0441			37.3454		40.6503		39.6806
44.1811		42.5142		43.8385		37.151		49.3526			44.0658		41.9355			41.4405		43.6837		41.9243			44.0676			47.044			37.3453		40.65		39.6906
44.1811		42.5132		43.8388		37.151		49.3555			44.0659		41.9357			41.4408		43.6837		41.9253			44.0676			47.044			37.3453		40.65		39.6906
44.1809		42.5132		43.8388		37.151		49.3555			44.0654		41.9357			41.4408		43.6837		41.9253			44.0695			47.0433			37.3453		40.6473		39.6835
44.1809		42.5128		43.8396		37.1511		49.3586			44.0654		41.9356			41.4415		43.6832		41.9243			44.0695			47.0433			37.3453		40.6473		39.6835
44.1812		42.5128		43.8396		37.1517		49.3586			44.0652		41.9356			41.4415		43.6832		41.9243			44.0642			47.0442			37.3452		40.6652		39.687
44.1812		42.5141		43.8403		37.1517		49.3586			44.0652		41.9356			41.4422		43.6837		41.924			44.0642			47.0442			37.3452		40.6652		39.687
44.1805		42.5141		43.8403		37.1505		49.3588			44.067		41.9363			41.4422		43.6837		41.924			44.0582			47.0439			37.3452		40.6644		39.6788
44.1805		42.5155		43.8402		37.1505		49.3588			44.067		41.9363			41.4406		43.6846		41.9258			44.0582			47.0439			37.3452		40.6644		39.6788
44.1823		42.5155		43.8402		37.1518		49.3617			44.0663		41.936			41.4406		43.6846		41.9258			44.0483			47.0438			37.3451		40.65		39.683
44.1823		42.5147		43.8401		37.1518		49.3617			44.0663		41.936			41.441		43.6836		41.9247			44.0483			47.0438			37.3454		40.65		39.683
44.1809		42.5147		43.8401		37.1519		49.3615			44.0657		41.9364			41.441		43.6836		41.9247			44.0498			47.0439			37.3454		40.6525		39.683
44.1809		42.5139		43.8409		37.152		49.3615			44.0657		41.9364			41.4427		43.685		41.9247			44.0498			47.0439			37.3452		40.6525		39.6702
44.1814		42.5139		43.8409		37.1506		49.3633			44.0657		41.9365			41.4427		43.685		41.9251			44.0498			47.0442			37.3452		40.6463		39.6702
44.1814		42.5136		43.8394		37.1507		49.3633			44.0648		41.9365			41.4399		43.685		41.9251			44.0491			47.0442			37.345		40.6462		39.6726
44.1804		42.5137		43.8394		37.1518		49.3595			44.0648		41.9361			41.4399		43.685		41.9257			44.0491			47.0442			37.345		40.6457		39.6726
44.1804		42.5137		43.8383		37.1518		49.3595			44.0648		41.9361			41.4393		43.6835		41.9257			44.0471			47.0442			37.3458		40.6457		39.6825
44.1806		42.5144		43.8383		37.1514		49.3604			44.0648		41.9362			41.4393		43.6835		41.9256			44.0471			47.0438			37.3458		40.6585		39.6825
44.1806		42.5144		43.84		37.1514		49.3604			44.0656		41.9362			41.4393		43.6839		41.9256			44.0561			47.0438			37.3452		40.6585		39.693
44.1818		42.5145		43.84		37.1508		49.3619			44.0656		41.9361			41.4393		43.6839		41.9248			44.0561			47.044			37.3452		40.6669		39.693
44.1818		42.5145		43.8382		37.1508		49.3619			44.0648		41.9361			41.4393		43.6836		41.9248			44.0641			47.044			37.3454		40.6669		39.6823
44.1817		42.5148		43.8382		37.1514		49.3637			44.0648		41.936			41.4371		43.6836		41.9256			44.0641			47.044			37.3454		40.6627		39.6823
44.1817		42.5149		43.8394		37.1514		49.3637			44.0652		41.936			41.4371		43.6828		41.9256			44.0677			47.0441			37.3455		40.6627		39.6872
44.1813		42.5144		43.8394		37.1507		49.3631			44.0652		41.9365			41.4346		43.6828		41.9251			44.0677			47.0441			37.3455		40.6627		39.6872
44.1813		42.5144		43.8394		37.1507		49.3631			44.0643		41.9365			41.4346		43.6831		41.9251			44.0745			47.0442			37.3446		40.6532		39.6801
44.1814		42.5147		43.8396		37.1509		49.3618			44.0643		41.9366			41.435		43.6831		41.9243			44.0745			47.0442			37.3446		40.6532		39.6801
44.1814		42.5147		43.8397		37.1509		49.3618			44.0647		41.9366			41.435		43.6832		41.9243			44.0713			47.044			37.3447		40.6378		39.6859
44.1817		42.5154		43.8402		37.1516		49.3621			44.0647		41.9359			41.4381		43.6832		41.9259			44.0713			47.044			37.3447		40.6378		39.6859
44.1817		42.5154		43.8402		37.1516		49.3621			44.0636		41.9359			41.4381		43.6824		41.9259			44.071			47.0443			37.345		40.646		39.6786
44.1825		42.5148		43.8402		37.1516		49.3614			44.0636		41.9362			41.4398		43.6824		41.9245			44.071			47.0443			37.345		40.646		39.6786
44.1825		42.5148		43.8402		37.1506		49.3614			44.0636		41.9362			41.4398		43.6824		41.9245			44.0619			47.0441			37.3453		40.6445		39.6706
44.1825		42.5144		43.8407		37.1506		49.3615			44.0636		41.9365			41.4406		43.6825		41.9245			44.0619			47.0441			37.3453		40.6445		39.6706
44.1813		42.5144		43.8407		37.1512		49.3615			44.0627		41.9365			41.4406		43.6825		41.9245			44.0527			47.0441			37.3454		40.6579		39.6734
44.1813		42.5134		43.8381		37.1512		49.3606			44.0627		41.9364			41.4405		43.6826		41.9257			44.0527			47.0441			37.3454		40.6578		39.6734
44.1816		42.5134		43.8381		37.1511		49.3606			44.0626		41.9364			41.4405		43.6826		41.9257			44.05			47.0441			37.345		40.6694		39.6948
44.1816		42.5136		43.8398		37.1511		49.3642			44.0626		41.9364			41.4403		43.6825		41.9242			44.05			47.0441			37.3449		40.6694		39.6948
44.1816		42.5136		43.8398		37.1504		49.3642			44.0625		41.9362			41.4403		43.6825		41.9242			44.0503			47.0439			37.3449		40.6607		39.6873
44.1816		42.5143		43.8398		37.1505		49.3642			44.0625		41.9362			41.4401		43.6842		41.9245			44.0503			47.0439			37.3452		40.6607		39.6873
44.1824		42.5144		43.8398		37.1514		49.3649			44.0614		41.9357			41.4401		43.6842		41.9245			44.0552			47.0438			37.3452		40.6532		39.6818
44.1824		42.515		43.8377		37.1514		49.3649			44.0614		41.9357			41.441		43.6823		41.9252			44.0552			47.0438			37.3448		40.6531		39.6818
44.1819		42.515		43.8377		37.1512		49.3675			44.0621		41.9364			41.441		43.6823		41.9252			44.0552			47.0439			37.3448		40.6472		39.6818
44.1819		42.5143		43.8404		37.1512		49.3675			44.0621		41.9364			41.4414		43.683		41.9247			44.0526			47.0439			37.3449		40.6472		39.6818
44.1818		42.5143		43.8404		37.1507		49.3679			44.0606		41.9359			41.4414		43.683		41.9247			44.0526			47.0438			37.3449		40.6451		39.6841
44.1818		42.5139		43.8404		37.1507		49.3679			44.0606		41.9359			41.4416		43.6837		41.9247			44.0641			47.0438			37.3451		40.6451		39.6841
44.1811		42.5139		43.8404		37.1516		49.3695			44.0599		41.9366			41.4416		43.6837		41.9244			44.0641			47.0438			37.3451		40.646		39.6841
44.1811		42.5139		43.8383		37.1516		49.3695			44.0599		41.9366			41.4422		43.6822		41.9244			44.0711			47.0438			37.3452		40.646		39.6748
44.1815		42.5139		43.8383		37.1502		49.3701			44.0599		41.9362			41.4422		43.6822		41.926			44.0711			47.0438			37.3452		40.6594		39.6748
44.1815		42.5139		43.8391		37.1502		49.3701			44.0596		41.9362			41.4396		43.6828		41.926			44.0692			47.044			37.3449		40.6594		39.6752
44.1819		42.5138		43.8391		37.1501		49.3692			44.0596		41.9364			41.4396		43.6828		41.9249			44.0692			47.044			37.3449		40.6561		39.6752
44.1819		42.5138		43.8388		37.1501		49.3692			44.0607		41.9364			41.4384		43.683		41.9249			44.0757			47.0438			37.3453		40.656		39.6729
44.1821		42.5145		43.8388		37.1512		49.3656			44.0607		41.9364			41.4384		43.683		41.9243			44.0757			47.0438			37.3453		40.656		39.6729
44.1821		42.5145		43.8381		37.1512		49.3656			44.0602		41.9364			41.4339		43.6821		41.9243			44.065			47.0437			37.3449		40.662		39.6904
44.1814		42.5149		43.8381		37.1498		49.3658			44.0602		41.9367			41.4339		43.6821		41.9264			44.065			47.0437			37.3449		40.662		39.6904
44.1814		42.5149		43.8381		37.1498		49.3658			44.0598		41.9367			41.4311		43.683		41.9264			44.0521			47.0439			37.3446		40.651		39.6928
44.1808		42.5147		43.8393		37.1508		49.3662			44.0598		41.9359			41.4311		43.683		41.9252			44.0521			47.0439			37.3446		40.6509		39.6928
44.1807		42.5147		43.8393		37.1508		49.3662			44.0597		41.9359			41.4311		43.6836		41.9252			44.0497			47.0437			37.345		40.6413		39.6806
44.1817		42.515		43.8389		37.1508		49.367			44.0598		41.9361			41.4295		43.6836		41.9248			44.0497			47.0437			37.345		40.6413		39.6806
44.1817		42.515		43.8389		37.1508		49.367			44.0577		41.9361			41.4295		43.6821		41.9248			44.0473			47.0441			37.3449		40.6467		39.6799
44.1803		42.5146		43.839		37.1499		49.3688			44.0577		41.9361			41.4323		43.6821		41.9255			44.0473			47.0441			37.3449		40.6467		39.6799
44.1803		42.5146		43.839		37.1499		49.3688			44.0589		41.9361			41.4323		43.6833		41.9255			44.0496			47.0442			37.345		40.646		39.6829
44.1803		42.5147		43.84		37.1499		49.3698			44.0589		41.9356			41.4372		43.6833		41.9248			44.0496			47.0442			37.345		40.646		39.6829
44.1813		42.5147		43.84		37.151		49.3698			44.0584		41.9356			41.4372		43.6831		41.9248			44.0485			47.0442			37.3454		40.654		39.6778
44.1813		42.5145		43.8386		37.151		49.3693			44.0584		41.9362			41.4381		43.6831		41.9243			44.0485			47.0442			37.3453		40.654		39.6778
44.1812		42.5145		43.8386		37.1507		49.3693			44.0591		41.9362			41.4381		43.6831		41.9243			44.0505			47.0441			37.3453		40.6666		39.6783
44.1812		42.5142		43.8384		37.1507		49.3693			44.0591		41.9362			41.4388		43.6819		41.9244			44.0505			47.0441			37.3453		40.6666		39.6783
44.1825		42.5142		43.8384		37.1501		49.3698			44.0595		41.9359			41.4388		43.6819		41.9244			44.0611			47.0438			37.3453		40.6617		39.6756
44.1825		42.5148		43.8382		37.1501		49.3698			44.0595		41.9359			41.4399		43.6832		41.9244			44.0611			47.0438			37.3452		40.6616		39.6756
44.1824		42.5148		43.8382		37.1512		49.3708			44.0591		41.9363			41.4399		43.6832		41.9244			44.0637			47.0443			37.3452		40.6469		39.69
44.1824		42.5152		43.8368		37.1512		49.3708			44.0591		41.9363			41.4377		43.6829		41.9237			44.0637			47.0443			37.3452		40.6469		39.69
44.1816		42.5152		43.8368		37.1507		49.3707			44.0585		41.9366			41.4377		43.6829		41.9237			44.0736			47.0441			37.3452		40.6463		39.6858
44.1816		42.5149		43.8385		37.1507		49.3707			44.0585		41.9366			41.4379		43.6826		41.9249			44.0736			47.0441			37.3449		40.6463		39.6858
44.1818		42.5149		43.8385		37.1504		49.3724			44.0606		41.9371			41.4379		43.6826		41.9249			44.0684			47.044			37.3449		40.6391		39.68
44.1818		42.514		43.8392		37.1504		49.3724			44.0606		41.9371			41.4379		43.6828		41.925			44.0684			47.044			37.3458		40.639		39.68
44.1816		42.514		43.8392		37.1511		49.3715			44.059		41.9364			41.4379		43.6828		41.925			44.061			47.0436			37.3458		40.6478		39.68
44.1816		42.514		43.8391		37.1511		49.3715			44.059		41.9364			41.4382		43.6824		41.9252			44.061			47.0436			37.3456		40.6478		39.68
44.1809		42.5139		43.8391		37.1499		49.3727			44.0594		41.9363			41.4382		43.6824		41.9252			44.061			47.0436			37.3456		40.6569		39.68
44.1809		42.5139		43.8406		37.1499		49.3727			44.0594		41.9363			41.438		43.6826		41.9252			44.0568			47.0436			37.3444		40.6569		39.6843
44.1824		42.5147		43.8406		37.1503		49.3726			44.0597		41.9359			41.438		43.6826		41.925			44.0568			47.0442			37.3444		40.6643		39.6843
44.1824		42.5147		43.8396		37.1503		49.3726			44.0598		41.9359			41.436		43.6833		41.925			44.0449			47.0442			37.3446		40.6643		39.6795
44.1821		42.5149		43.8396		37.1505		49.3706			44.0588		41.9364			41.436		43.6833		41.9256			44.0449			47.0442			37.3446		40.6531		39.6795
44.1821		42.5149		43.8399		37.1506		49.3706			44.0588		41.9364			41.4327		43.6825		41.9256			44.0474			47.0434			37.3453		40.6531		39.6731
44.1829		42.5148		43.8399		37.1497		49.3693			44.0589		41.936			41.4327		43.6825		41.9252			44.0474			47.0434			37.3453		40.653		39.6731
44.1829		42.5148		43.8396		37.1497		49.3693			44.0602		41.936			41.4333		43.6825		41.9252			44.0485			47.0436			37.3449		40.6533		39.6791
44.1814		42.5145		43.8396		37.1504		49.3696			44.0602		41.9362			41.4333		43.6825		41.9249			44.0485			47.0436			37.3449		40.6533		39.6791
44.1814		42.5145		43.8396		37.1504		49.3696			44.061		41.9362			41.4353		43.6835		41.9249			44.0489			47.0442			37.3449		40.6471		39.6904
44.1811		42.5144		43.8385		37.1502		49.3698			44.061		41.9358			41.4353		43.6835		41.9254			44.0489			47.0442			37.3449		40.6471		39.6904
44.1811		42.5144		43.8385		37.1502		49.3698			44.0616		41.9358			41.4353		43.6828		41.9254			44.049			47.0438			37.3451		40.6465		39.6838
44.181		42.5145		43.8401		37.1495		49.3704			44.0616		41.936			41.4338		43.6828		41.9243			44.049			47.0438			37.3451		40.6465		39.6838
44.181		42.5146		43.8401		37.1496		49.3704			44.0618		41.936			41.4338		43.6831		41.9243			44.0598			47.0439			37.345		40.657		39.6796
44.1811		42.514		43.8399		37.1505		49.3714			44.0619		41.936			41.4327		43.6831		41.9245			44.0598			47.0439			37.345		40.657		39.6796
44.1811		42.514		43.8399		37.1506		49.3714			44.0616		41.936			41.4327		43.6832		41.9245			44.0696			47.0437			37.345		40.658		39.6777
44.1811		42.5144		43.8396		37.1498		49.3714			44.0616		41.9358			41.4349		43.6832		41.9254			44.0696			47.0437			37.345		40.658		39.6777
44.1814		42.5144		43.8396		37.1498		49.3754			44.061		41.9358			41.4349		43.6821		41.9254			44.0675			47.0437			37.345		40.6647		39.6742
44.1814		42.5131		43.8398		37.1498		49.3754			44.061		41.9358			41.4371		43.6821		41.9243			44.0675			47.0437			37.3453		40.6647		39.6742
44.1821		42.5131		43.8398		37.1498		49.3748			44.0611		41.9361			41.4371		43.6821		41.9243			44.0725			47.0437			37.3453		40.646		39.6834
44.1821		42.5138		43.8396		37.1498		49.3748			44.0611		41.9361			41.437		43.6833		41.9239			44.0725			47.0437			37.3452		40.646		39.6834
44.1819		42.5138		43.8396		37.1507		49.3739			44.0628		41.9364			41.437		43.6833		41.9239			44.0631			47.0442			37.3452		40.6456		39.6751
44.1819		42.5145		43.8398		37.1507		49.3739			44.0628		41.9364			41.4382		43.6826		41.9247			44.0631			47.0442			37.3449		40.6456		39.6751
44.1812		42.5145		43.8398		37.1493		49.3739			44.0621		41.9362			41.4382		43.6826		41.9247			44.0485			47.0441			37.3449		40.6483		39.6764
44.1812		42.5144		43.8398		37.1494		49.3739			44.0621		41.9362			41.4379		43.6817		41.9244			44.0485			47.0441			37.3456		40.6483		39.6764
44.1818		42.5144		43.8398		37.1503		49.374			44.0621		41.9359			41.4379		43.6817		41.9244			44.0529			47.044			37.3456		40.6465		39.7008
44.1818		42.5135		43.8396		37.1503		49.374			44.0621		41.9359			41.4384		43.6827		41.9254			44.0529			47.044			37.3454		40.6465		39.7008
44.183		42.5135		43.8396		37.1505		49.3748			44.0619		41.9364			41.4384		43.6827		41.9254			44.0501			47.0442			37.3454		40.6578		39.7008
44.183		42.5135		43.8404		37.1505		49.3748			44.0619		41.9364			41.4382		43.6813		41.9254			44.0501			47.0442			37.3447		40.6578		39.6876
44.1816		42.5126		43.8404		37.1492		49.3747			44.0632		41.9356			41.4382		43.6813		41.9253			44.0489			47.0435			37.3447		40.6696		39.6876
44.1816		42.5126		43.84		37.1492		49.3747			44.0632		41.9356			41.4399		43.6813		41.9253			44.0489			47.0435			37.3455		40.6695		39.6761
44.1816		42.5132		43.84		37.1503		49.3739			44.0632		41.936			41.4399		43.6813		41.9248			44.0517			47.0435			37.3455		40.6695		39.6761
44.1816		42.5132		43.8392		37.1503		49.3739			44.0622		41.936			41.44		43.6818		41.9248			44.0517			47.0441			37.3452		40.6667		39.6809
44.1817		42.5143		43.8392		37.1503		49.3741			44.0622		41.936			41.44		43.6818		41.9255			44.0646			47.0441			37.3452		40.6667		39.6809
44.1817		42.5143		43.8403		37.1504		49.3741			44.0625		41.936			41.4392		43.6815		41.9255			44.0646			47.0437			37.3453		40.6524		39.6778
44.1816		42.5144		43.8403		37.1494		49.3743			44.0626		41.9359			41.4392		43.6815		41.9262			44.0646			47.0437			37.3453		40.6524		39.6778
44.1816		42.5144		43.8395		37.1494		49.3743			44.0613		41.9359			41.4384		43.6817		41.9262			44.0712			47.0435			37.345		40.6534		39.6815
44.1816		42.5144		43.8395		37.1506		49.3732			44.0613		41.9361			41.4384		43.6817		41.9256			44.0712			47.0435			37.345		40.6534		39.6815
44.1816		42.5144		43.8394		37.1506		49.3732			44.0632		41.9361			41.4372		43.682		41.9256			44.0712			47.044			37.3448		40.6413		39.676
44.1812		42.5148		43.8394		37.1498		49.3726			44.0632		41.9362			41.4372		43.682		41.9246			44.0712			47.044			37.3448		40.6413		39.676
44.1812		42.5148		43.8401		37.1498		49.3726			44.0623		41.9362			41.4368		43.6814		41.9246			44.0753			47.0438			37.3449		40.6537		39.6758
44.1815		42.5145		43.8401		37.1501		49.373			44.0624		41.936			41.4368		43.6814		41.9263			44.0753			47.0438			37.3449		40.6537		39.6758
44.1815		42.5145		43.8401		37.1501		49.373			44.0638		41.936			41.4368		43.6811		41.9263			44.0728			47.0442			37.3446		40.6575		39.6939
44.1825		42.5142		43.8391		37.1506		49.3746			44.0638		41.9362			41.4376		43.6811		41.9255			44.0728			47.0442			37.3446		40.6575		39.6939
44.1825		42.5142		43.8391		37.1506		49.3746			44.0625		41.9362			41.4376		43.6822		41.9255			44.0611			47.0438			37.3446		40.6664		39.6898
44.1825		42.5144		43.8403		37.1496		49.3735			44.0625		41.9362			41.4336		43.6822		41.9234			44.0611			47.0438			37.3446		40.6664		39.6898
44.1816		42.5144		43.8404		37.1496		49.3735			44.0625		41.936			41.4336		43.6808		41.9234			44.0594			47.0441			37.3446		40.6597		39.6844
44.1816		42.5148		43.8405		37.1496		49.3735			44.0625		41.936			41.4322		43.6808		41.9251			44.0594			47.0441			37.3447		40.6597		39.6844
44.1815		42.5148		43.8405		37.1498		49.3755			44.0616		41.9363			41.4322		43.6818		41.9251			44.0495			47.0436			37.3447		40.6598		39.6807
44.1815		42.514		43.8399		37.1498		49.3755			44.0616		41.9363			41.4364		43.6818		41.9247			44.0495			47.0436			37.3443		40.6597		39.6807
44.1804		42.514		43.8399		37.1501		49.3764			44.0636		41.9364			41.4364		43.6818		41.9247			44.0494			47.0438			37.3443		40.6486		39.6778
44.1804		42.5143		43.8408		37.1501		49.3764			44.0636		41.9364			41.4393		43.6819		41.9244			44.0494			47.0438			37.3448		40.6485		39.6778
44.1805		42.5143		43.8408		37.1493		49.3761			44.0612		41.9362			41.4393		43.6819		41.9244			44.0538			47.0438			37.3448		40.6499		39.6727
44.1805		42.5145		43.8403		37.1493		49.3761			44.0612		41.9362			41.4398		43.6814		41.9258			44.0538			47.0438			37.3448		40.6498		39.6727
44.1819		42.5145		43.8403		37.1503		49.3746			44.0635		41.9365			41.4398		43.6814		41.9258			44.0484			47.0442			37.3448		40.6617		39.6753
44.1819		42.5135		43.8404		37.1503		49.3746			44.0635		41.9365			41.4389		43.6818		41.9244			44.0484			47.0442			37.3447		40.6617		39.6753
44.1818		42.5136		43.8404		37.1497		49.3759			44.063		41.936			41.4389		43.6818		41.9244			44.0561			47.0441			37.3447		40.6613		39.6753
44.1818		42.5136		43.8424		37.1497		49.3759			44.063		41.936			41.4393		43.6828		41.9252			44.0561			47.0441			37.3448		40.6613		39.6777
44.1812		42.512		43.8424		37.1492		49.3735			44.062		41.9366			41.4393		43.6828		41.9252			44.0656			47.0441			37.3448		40.6716		39.6777
44.1811		42.512		43.8415		37.1492		49.3735			44.062		41.9366			41.4394		43.682		41.926			44.0656			47.044			37.3449		40.6716		39.6927
44.1824		42.5119		43.8415		37.1498		49.3732			44.062		41.9361			41.4394		43.682		41.926			44.0688			47.044			37.3449		40.6524		39.6927
44.1824		42.5119		43.8408		37.1498		49.3732			44.062		41.9361			41.4403		43.6826		41.926			44.0688			47.0439			37.3449		40.6524		39.6886
44.1816		42.5129		43.8408		37.149		49.3725			44.0616		41.9365			41.4403		43.6826		41.9249			44.0688			47.0439			37.3449		40.6508		39.6886
44.1816		42.5129		43.8409		37.149		49.3725			44.0617		41.9365			41.4408		43.6819		41.9249			44.0688			47.0435			37.3442		40.6508		39.6826
44.1819		42.5135		43.8409		37.1493		49.3726			44.0617		41.9359			41.4408		43.6819		41.9251			44.0688			47.0435			37.3442		40.6508		39.6826
44.1818		42.5135		43.8395		37.1493		49.3726			44.0614		41.9359			41.4394		43.6819		41.9251			44.0698			47.0441			37.3447		40.6486		39.6802
44.1815		42.5137		43.8395		37.1503		49.3745			44.0615		41.9362			41.4394		43.6819		41.9266			44.0698			47.0441			37.3447		40.6486		39.6802
44.1815		42.5137		43.8388		37.1503		49.3745			44.0619		41.9362			41.4394		43.6823		41.9266			44.066			47.0439			37.3449		40.6507		39.6877
44.182		42.5132		43.8388		37.1489		49.3753			44.0619		41.936			41.441		43.6823		41.9248			44.066			47.0439			37.3449		40.6507		39.6877
44.182		42.5132		43.8401		37.1489		49.3753			44.0615		41.936			41.441		43.6816		41.9248			44.051			47.0441			37.3446		40.6601		39.6721
44.1821		42.5131		43.8402		37.1495		49.3748			44.0615		41.9364			41.4398		43.6816		41.9245			44.051			47.0441			37.3446		40.6601		39.6721
44.1821		42.5131		43.8412		37.1495		49.3748			44.0612		41.9364			41.4398		43.6817		41.9245			44.0497			47.0437			37.3442		40.671		39.6703
44.1814		42.5127		43.8413		37.1501		49.3756			44.0612		41.9367			41.437		43.6817		41.9267			44.0497			47.0437			37.3442		40.671		39.6703
44.1814		42.5127		43.8413		37.1501		49.3756			44.0631		41.9367			41.437		43.683		41.9267			44.0482			47.0437			37.3442		40.6671		39.6819
44.1814		42.5144		43.8415		37.1489		49.3759			44.0632		41.9364			41.4332		43.683		41.9252			44.0482			47.0437			37.3454		40.6671		39.6819
44.1804		42.5144		43.8415		37.1489		49.3759			44.0619		41.9364			41.4332		43.6821		41.9252			44.0435			47.0442			37.3454		40.655		39.6955
44.1804		42.5145		43.842		37.1489		49.3759			44.0619		41.9364			41.4312		43.6821		41.9242			44.0435			47.0442			37.3442		40.655		39.6955
44.1817		42.5145		43.842		37.1497		49.3753			44.0627		41.9365			41.4312		43.6827		41.9242			44.0499			47.044			37.3442		40.6544		39.6823
44.1817		42.5144		43.8406		37.1497		49.3753			44.0627		41.9365			41.4293		43.6827		41.9258			44.0499			47.044			37.3445		40.6543		39.6823
44.1822		42.5144		43.8406		37.1499		49.3772			44.0631		41.9368			41.4293		43.6833		41.9258			44.0509			47.0442			37.3445		40.6488		39.6848
44.1822		42.5146		43.8406		37.1499		49.3772			44.0631		41.9368			41.4296		43.6833		41.9251			44.0509			47.0442			37.3452		40.6488		39.6848
44.1826		42.5146		43.8406		37.1488		49.3752			44.0611		41.9365			41.4296		43.6833		41.9251			44.0595			47.0442			37.3452		40.6559		39.6803
44.1826		42.5145		43.8382		37.1488		49.3752			44.0612		41.9365			41.4335		43.6827		41.9245			44.0595			47.0442			37.3447		40.6559		39.6803
44.1822		42.5145		43.8382		37.1499		49.3769			44.063		41.9364			41.4335		43.6827		41.9245			44.0664			47.0442			37.3447		40.658		39.6905
44.1822		42.5146		43.8388		37.1499		49.3769			44.063		41.9364			41.437		43.6834		41.926			44.0664			47.044			37.3446		40.658		39.6905
44.1808		42.5146		43.8388		37.1497		49.3754			44.0634		41.9367			41.437		43.6834		41.926			44.0685			47.044			37.3446		40.6705		39.6905
44.1808		42.5146		43.8386		37.1497		49.3754			44.0634		41.9367			41.4376		43.6832		41.9239			44.0685			47.0439			37.3447		40.6705		39.6785
44.1821		42.5134		43.8386		37.1491		49.3757			44.063		41.9369			41.4376		43.6832		41.9239			44.0696			47.0439			37.3447		40.6621		39.6785
44.1821		42.5134		43.8396		37.1491		49.3757			44.063		41.9369			41.4382		43.6832		41.925			44.0696			47.0439			37.3448		40.6621		39.6735
44.1818		42.5134		43.8396		37.1499		49.3754			44.0637		41.9366			41.4382		43.6832		41.925			44.0608			47.0439			37.3448		40.6614		39.6735
44.1818		42.5134		43.8402		37.1499		49.3754			44.0637		41.9366			41.4369		43.6832		41.9266			44.0608			47.0438			37.344		40.6614		39.6754
44.1815		42.5132		43.8402		37.1493		49.3751			44.063		41.9366			41.4369		43.6832		41.9266			44.0572			47.0438			37.344		40.6511		39.6754
44.1815		42.5132		43.8417		37.1494		49.3751			44.063		41.9366			41.4345		43.6839		41.9266			44.0572			47.0442			37.3442		40.6511		39.6914
44.1826		42.5143		43.8418		37.149		49.3731			44.0615		41.9365			41.4345		43.6839		41.9252			44.0572			47.0442			37.3442		40.6511		39.6914
44.1826		42.5143		43.8399		37.149		49.3731			44.0615		41.9365			41.4351		43.6826		41.9252			44.0489			47.044			37.3447		40.6516		39.6891
44.1818		42.5142		43.8399		37.1497		49.3745			44.0615		41.9361			41.4351		43.6826		41.9252			44.0489			47.044			37.3446		40.6516		39.6891
44.1818		42.5142		43.8399		37.1497		49.3745			44.0615		41.9361			41.4381		43.6839		41.9252			44.0452			47.0435			37.3445		40.6571		39.6855
44.1819		42.5139		43.8399		37.1489		49.3742			44.0616		41.9366			41.4381		43.6839		41.9271			44.0452			47.0435			37.3445		40.657		39.6855
44.1819		42.5139		43.8394		37.1489		49.3742			44.0617		41.9366			41.4382		43.6834		41.9271			44.0545			47.0443			37.3445		40.6606		39.6818
44.1819		42.5133		43.8394		37.1493		49.3762			44.0613		41.9362			41.4382		43.6834		41.9253			44.0545			47.0443			37.3442		40.6606		39.6818
44.1817		42.5133		43.8378		37.1493		49.3762			44.0614		41.9362			41.4382		43.6837		41.9253			44.0502			47.0443			37.3442		40.6748		39.6824
44.1817		42.5139		43.8378		37.1496		49.374			44.0614		41.9367			41.437		43.6837		41.925			44.0502			47.0443			37.3442		40.6747		39.6824
44.1814		42.5139		43.8391		37.1496		49.374			44.063		41.9367			41.437		43.684		41.925			44.0521			47.0439			37.3442		40.6607		39.6766
44.1814		42.5144		43.8391		37.1486		49.3767			44.063		41.9369			41.4348		43.684		41.9257			44.0521			47.0439			37.3447		40.6607		39.6766
44.1823		42.5144		43.8388		37.1486		49.3767			44.0614		41.9369			41.4348		43.6827		41.9257			44.0686			47.0442			37.3447		40.661		39.6799
44.1823		42.5146		43.8389		37.1486		49.3764			44.0614		41.9369			41.4276		43.6827		41.925			44.0686			47.0442			37.3444		40.661		39.6799
44.1824		42.5146		43.8389		37.1495		49.3764			44.0619		41.9362			41.4276		43.6832		41.925			44.067			47.0441			37.3444		40.6497		39.6738
44.1824		42.5138		43.8392		37.1496		49.3764			44.0619		41.9362			41.425		43.6832		41.9237			44.067			47.0441			37.3443		40.6497		39.6738
44.1826		42.5138		43.8392		37.149		49.3778			44.0616		41.9365			41.425		43.6837		41.9237			44.0713			47.044			37.3443		40.6464		39.6884
44.1826		42.5143		43.8388		37.149		49.3778			44.0616		41.9365			41.4299		43.6837		41.9255			44.0713			47.044			37.3443		40.6464		39.6884
44.1817		42.5143		43.8388		37.1487		49.377			44.0606		41.9369			41.4299		43.6837		41.9255			44.0744			47.044			37.3443		40.6582		39.6884
44.1817		42.5145		43.8405		37.1487		49.377			44.0606		41.9369			41.4342		43.6833		41.925			44.0744			47.044			37.3448		40.6582		39.6853
44.1817		42.5145		43.8405		37.1494		49.376			44.0612		41.9362			41.4342		43.6833		41.925			44.0722			47.044			37.3448		40.6664		39.6853
44.1817		42.5147		43.8377		37.1494		49.376			44.0612		41.9362			41.4344		43.683		41.924			44.0722			47.0438			37.3448		40.6664		39.682
44.1822		42.5147		43.8377		37.1489		49.374			44.0616		41.9368			41.4344		43.683		41.924			44.0606			47.0438			37.3448		40.6707		39.682
44.1822		42.5135		43.8381		37.1489		49.374			44.0616		41.9368			41.4366		43.6834		41.9259			44.0606			47.0439			37.3441		40.6707		39.6836
44.1817		42.5135		43.8381		37.1488		49.3764			44.0611		41.9368			41.4366		43.6834		41.9259			44.0528			47.0439			37.3441		40.6601		39.6836
44.1817		42.5135		43.8376		37.1488		49.3764			44.0611		41.9368			41.4362		43.6832		41.9255			44.0528			47.0441			37.3444		40.6601		39.6831
44.1821		42.5124		43.8376		37.1496		49.3751			44.0617		41.9366			41.4362		43.6832		41.9255			44.0535			47.0441			37.3443		40.662		39.6831
44.1821		42.5124		43.8372		37.1496		49.3751			44.0617		41.9366			41.4366		43.6837		41.9245			44.0535			47.0438			37.3443		40.662		39.6728
44.1819		42.5128		43.8372		37.1487		49.3764			44.0614		41.9365			41.4366		43.6837		41.9245			44.0491			47.0438			37.3443		40.662		39.6728
44.1819		42.5128		43.8405		37.1487		49.3764			44.0614		41.9365			41.4363		43.684		41.9257			44.0491			47.0441			37.3444		40.6514		39.687
44.1815		42.5132		43.8405		37.1489		49.375			44.0611		41.9365			41.4363		43.684		41.9257			44.0491			47.0441			37.3444		40.6514		39.687
44.1815		42.5133		43.8387		37.1489		49.375			44.0611		41.9365			41.4374		43.6824		41.9246			44.0553			47.0441			37.3449		40.6555		39.6768
44.1824		42.5132		43.8387		37.1494		49.3753			44.061		41.9363			41.4374		43.6824		41.9246			44.0553			47.0441			37.3449		40.6555		39.6768
44.1824		42.5132		43.8392		37.1494		49.3753			44.061		41.9363			41.4367		43.684		41.9252			44.0535			47.0437			37.3444		40.661		39.6832
44.1816		42.5128		43.8392		37.1487		49.3755			44.0597		41.9365			41.4367		43.684		41.9252			44.0535			47.0437			37.3444		40.661		39.6832
44.1816		42.5128		43.8392		37.1487		49.3755			44.0597		41.9365			41.4393		43.6831		41.9252			44.0604			47.0442			37.344		40.6638		39.6882
44.1821		42.5117		43.8392		37.1491		49.3752			44.0594		41.9366			41.4393		43.6831		41.9262			44.0604			47.0442			37.344		40.6638		39.6882
44.1821		42.5117		43.8372		37.1491		49.3752			44.0594		41.9366			41.4393		43.6834		41.9262			44.0711			47.0444			37.3447		40.6658		39.6853
44.1821		42.512		43.8372		37.1495		49.3753			44.0595		41.9364			41.438		43.6834		41.9256			44.0711			47.0444			37.3447		40.6658		39.6853
44.1824		42.512		43.8377		37.1495		49.3753			44.0604		41.9364			41.438		43.6836		41.9256			44.0735			47.0441			37.3447		40.6568		39.6823
44.1824		42.5131		43.8377		37.1495		49.375			44.0604		41.9364			41.4353		43.6836		41.9251			44.0735			47.0441			37.3449		40.6568		39.6823
44.1813		42.5131		43.8386		37.1483		49.375			44.0598		41.9364			41.4353		43.6835		41.9251			44.0718			47.0437			37.3449		40.6514		39.6853
44.1813		42.5141		43.8386		37.1483		49.375			44.0598		41.9364			41.4374		43.6835		41.9262			44.0718			47.0437			37.3441		40.6514		39.6853
44.1825		42.5141		43.8384		37.149		49.3752			44.06		41.9363			41.4374		43.6837		41.9262			44.0684			47.0439			37.3441		40.653		39.6694
44.1825		42.514		43.8384		37.149		49.3752			44.06		41.9363			41.4365		43.6837		41.9257			44.0684			47.0439			37.3445		40.653		39.6694
44.182		42.514		43.8384		37.1494		49.375			44.0593		41.9366			41.4365		43.6839		41.9257			44.0601			47.0443			37.3445		40.6498		39.6755
44.182		42.5136		43.8394		37.1494		49.375			44.0593		41.9366			41.4348		43.6839		41.9246			44.0601			47.0443			37.3445		40.6498		39.6755
44.1825		42.5136		43.8394		37.1482		49.3757			44.0585		41.9369			41.4348		43.6827		41.9246			44.0517			47.044			37.3445		40.6627		39.6807
44.1825		42.5135		43.841		37.1482		49.3757			44.0585		41.9369			41.4381		43.6827		41.9259			44.0517			47.044			37.3446		40.6627		39.6807
44.1823		42.5135		43.8411		37.149		49.3755			44.0582		41.9367			41.4381		43.6827		41.9259			44.0482			47.044			37.3446		40.6727		39.6807
44.1823		42.5142		43.8384		37.149		49.3755			44.0582		41.9367			41.4412		43.6834		41.9251			44.0482			47.044			37.3445		40.6727		39.693
44.1812		42.5142		43.8384		37.1487		49.3753			44.058		41.9367			41.4412		43.6834		41.9251			44.053			47.044			37.3445		40.664		39.693
44.1812		42.5146		43.8376		37.1488		49.3753			44.058		41.9367			41.4402		43.6837		41.9246			44.053			47.044			37.3447		40.664		39.6849
44.1829		42.5146		43.8376		37.1481		49.3747			44.0568		41.9363			41.4402		43.6837		41.9246			44.0489			47.044			37.3447		40.661		39.6849
44.1829		42.514		43.8383		37.1481		49.3747			44.0568		41.9363			41.44		43.6837		41.926			44.0489			47.0441			37.3442		40.661		39.6852
44.1821		42.514		43.8383		37.1487		49.3737			44.0573		41.9364			41.44		43.6837		41.926			44.0474			47.0441			37.3442		40.6501		39.6852
44.1821		42.5135		43.8373		37.1488		49.3737			44.0573		41.9364			41.4421		43.6835		41.9247			44.0474			47.0442			37.3446		40.6501		39.6778
44.1822		42.5135		43.8373		37.1484		49.3742			44.0565		41.9364			41.4421		43.6835		41.9247			44.0679			47.0442			37.3446		40.6496		39.6778
44.1822		42.5135		43.8393		37.1484		49.3742			44.0566		41.9364			41.4408		43.6835		41.9252			44.0679			47.0437			37.3446		40.6496		39.6855
44.1827		42.5139		43.8393		37.1486		49.3732			44.0563		41.9364			41.4408		43.6835		41.9252			44.0662			47.0437			37.3446		40.6496		39.6855
44.1827		42.5139		43.841		37.1486		49.3732			44.0564		41.9364			41.4408		43.6824		41.926			44.0662			47.0439			37.3445		40.6488		39.6807
44.1812		42.5145		43.841		37.1487		49.3739			44.0567		41.9364			41.4408		43.6824		41.926			44.0662			47.0439			37.3445		40.6488		39.6807
44.1812		42.5145		43.84		37.1488		49.3739			44.0567		41.9364			41.4367		43.6831		41.9253			44.0693			47.0442			37.3444		40.6626		39.6738
44.1821		42.5145		43.84		37.1479		49.3764			44.0566		41.9368			41.4367		43.6831		41.9253			44.0693			47.0442			37.3444		40.6626		39.6738
44.1821		42.5145		43.8399		37.1479		49.3764			44.0566		41.9368			41.4338		43.6837		41.9252			44.0716			47.0439			37.3445		40.6666		39.6751
44.1821		42.5132		43.8399		37.1482		49.3748			44.0551		41.9369			41.4338		43.6837		41.9252			44.0716			47.0439			37.3445		40.6666		39.6751
44.1821		42.5132		43.8379		37.1482		49.3748			44.0552		41.9369			41.4362		43.6825		41.9252			44.0702			47.0436			37.3449		40.6689		39.7007
44.1821		42.5115		43.8379		37.1482		49.3747			44.0552		41.937			41.4362		43.6825		41.9265			44.0702			47.0436			37.3449		40.6689		39.7007
44.182		42.5115		43.8366		37.1483		49.3747			44.0562		41.937			41.4393		43.6837		41.9265			44.0626			47.0441			37.3448		40.6566		39.6899
44.1827		42.5122		43.8366		37.1474		49.377			44.0563		41.9369			41.4393		43.6837		41.9258			44.0626			47.0441			37.3448		40.6566		39.6899
44.1827		42.5122		43.8367		37.1474		49.377			44.056		41.9369			41.4393		43.6833		41.9258			44.0529			47.0438			37.3448		40.6486		39.6802
44.1824		42.5127		43.8367		37.1474		49.377			44.056		41.9363			41.4416		43.6833		41.9254			44.0529			47.0438			37.3437		40.6486		39.6802
44.1824		42.5127		43.8378		37.1484		49.3764			44.0555		41.9363			41.4416		43.6835		41.9254			44.05			47.0445			37.3437		40.6532		39.6786
44.1824		42.5134		43.8378		37.1484		49.3764			44.0556		41.9363			41.4412		43.6835		41.9256			44.05			47.0445			37.3445		40.6532		39.6786
44.1819		42.5134		43.8414		37.1482		49.375			44.0558		41.9364			41.4412		43.6841		41.9256			44.0449			47.0441			37.3445		40.6474		39.673
44.1819		42.5134		43.8414		37.1482		49.375			44.0558		41.9364			41.4415		43.6841		41.9261			44.0449			47.0441			37.3447		40.6474		39.673
44.1815		42.5134		43.8414		37.1474		49.3768			44.0554		41.9363			41.4415		43.6837		41.9261			44.0475			47.044			37.3447		40.6646		39.673
44.1815		42.513		43.8412		37.1474		49.3768			44.0554		41.9363			41.4389		43.6837		41.9246			44.0475			47.044			37.3446		40.6646		39.6832
44.1819		42.513		43.8412		37.1483		49.3755			44.0549		41.9366			41.4389		43.6837		41.9246			44.0514			47.0441			37.3446		40.6706		39.6832
44.1819		42.5131		43.8389		37.1483		49.3755			44.055		41.9366			41.4351		43.6842		41.9259			44.0514			47.0441			37.3448		40.6706		39.6763
44.1828		42.5131		43.8389		37.1476		49.3752			44.0561		41.9363			41.4351		43.6842		41.9259			44.0601			47.0442			37.3448		40.6638		39.6763
44.1828		42.5141		43.8394		37.1476		49.3752			44.0562		41.9363			41.436		43.6841		41.9248			44.0601			47.0442			37.3439		40.6638		39.6744
44.182		42.5141		43.8394		37.1473		49.3752			44.0544		41.9366			41.436		43.6841		41.9248			44.0685			47.0441			37.3439		40.651		39.6744
44.182		42.5143		43.8375		37.1473		49.3752			44.0545		41.9366			41.4374		43.6836		41.9243			44.0685			47.0441			37.344		40.651		39.6903
44.1827		42.5143		43.8376		37.1482		49.3744			44.0549		41.9366			41.4374		43.6836		41.9243			44.0694			47.0441			37.344		40.6505		39.6903
44.1826		42.5146		43.8376		37.1482		49.3744			44.055		41.9366			41.4392		43.6848		41.9251			44.0694			47.0441			37.3442		40.6505		39.6825
44.1825		42.5146		43.8376		37.1476		49.3734			44.0544		41.9366			41.4392		43.6848		41.9251			44.067			47.0441			37.3442		40.6433		39.6825
44.1825		42.5146		43.8395		37.1476		49.3734			44.0544		41.9366			41.4396		43.6848		41.9248			44.067			47.0437			37.3448		40.6433		39.6866
44.1812		42.5142		43.8396		37.1477		49.3743			44.054		41.9368			41.4396		43.6848		41.9248			44.0741			47.0437			37.3448		40.6433		39.6866
44.1812		42.5142		43.8395		37.1477		49.3743			44.054		41.9368			41.4352		43.6831		41.9244			44.0741			47.0441			37.3444		40.6498		39.6856
44.1819		42.5147		43.8395		37.1483		49.3746			44.0545		41.9369			41.4352		43.6831		41.9244			44.0741			47.0441			37.3444		40.6498		39.6856
44.1819		42.5147		43.8402		37.1483		49.3746			44.0546		41.9369			41.4297		43.6838		41.9247			44.0653			47.0442			37.344		40.6626		39.6819
44.1814		42.5145		43.8402		37.147		49.3747			44.0549		41.9371			41.4297		43.6838		41.9247			44.0653			47.0442			37.344		40.6626		39.6819
44.1814		42.5145		43.8395		37.147		49.3747			44.0549		41.9371			41.428		43.6824		41.9252			44.0536			47.0441			37.3446		40.6657		39.671
44.1812		42.5135		43.8395		37.1477		49.3752			44.0544		41.9368			41.428		43.6824		41.9252			44.0536			47.0441			37.3446		40.6657		39.671
44.1812		42.5135		43.8379		37.1477		49.3752			44.0544		41.9368			41.4287		43.6832		41.9252			44.0494			47.0442			37.3448		40.6704		39.6745
44.1828		42.5125		43.8379		37.1477		49.3763			44.0552		41.9365			41.4287		43.6832		41.9252			44.0494			47.0442			37.3448		40.6704		39.6745
44.1828		42.5125		43.8402		37.1477		49.3763			44.0552		41.9365			41.4284		43.6835		41.9252			44.0493			47.0441			37.3444		40.6569		39.6736
44.1812		42.512		43.8402		37.1467		49.376			44.0553		41.9369			41.4284		43.6835		41.9257			44.0493			47.0441			37.3444		40.6569		39.6736
44.1812		42.512		43.8404		37.1467		49.376			44.056		41.9369			41.4284		43.6822		41.9257			44.0497			47.0436			37.3444		40.6542		39.6902
44.1822		42.5134		43.8404		37.1472		49.3752			44.056		41.9369			41.4327		43.6822		41.9254			44.0497			47.0436			37.3449		40.6542		39.6902
44.1822		42.5135		43.8395		37.1472		49.3752			44.0551		41.9371			41.4327		43.6832		41.9254			44.0506			47.0435			37.3449		40.6505		39.6839
44.1823		42.5138		43.8395		37.1473		49.3752			44.0551		41.9371			41.438		43.6832		41.9258			44.0506			47.0435			37.3447		40.6505		39.6839
44.1823		42.5138		43.8395		37.1473		49.3758			44.0554		41.9371			41.438		43.6833		41.9258			44.0641			47.044			37.3447		40.649		39.6805
44.1823		42.5133		43.8411		37.1473		49.3758			44.0554		41.9371			41.4372		43.6833		41.9255			44.0641			47.044			37.3449		40.649		39.6805
44.1825		42.5133		43.8411		37.1461		49.3751			44.055		41.9368			41.4372		43.6833		41.9255			44.0657			47.0439			37.3449		40.6553		39.6806
44.1825		42.5121		43.8409		37.1461		49.3751			44.055		41.9368			41.4364		43.6833		41.9263			44.0657			47.0439			37.3448		40.6553		39.6806
44.1829		42.5122		43.8409		37.1472		49.3748			44.0561		41.9374			41.4364		43.6828		41.9263			44.0688			47.0437			37.3448		40.6701		39.6806
44.1829		42.5111		43.8392		37.1473		49.3748			44.0562		41.9374			41.4324		43.6828		41.9253			44.0688			47.0437			37.3447		40.6701		39.687
44.1815		42.5111		43.8392		37.1471		49.3753			44.0561		41.9373			41.4324		43.6828		41.9253			44.0743			47.0437			37.3447		40.664		39.687
44.1815		42.5123		43.8393		37.1471		49.3753			44.0561		41.9373			41.4304		43.6828		41.9242			44.0743			47.0437			37.3443		40.664		39.6701
44.1817		42.5123		43.8393		37.1459		49.3742			44.0559		41.9371			41.4304		43.6828		41.9242			44.0717			47.0437			37.3443		40.6591		39.6701
44.1817		42.5138		43.8394		37.1459		49.3742			44.056		41.9371			41.43		43.6821		41.9248			44.0717			47.0439			37.3451		40.6591		39.6721
44.1819		42.5138		43.8394		37.147		49.3754			44.0564		41.9371			41.43		43.6821		41.9248			44.0666			47.0439			37.3451		40.6498		39.6721
44.1819		42.5137		43.8386		37.147		49.3754			44.0564		41.9371			41.4356		43.6837		41.9248			44.0666			47.0439			37.3445		40.6498		39.6785
44.1815		42.5137		43.8386		37.1467		49.3745			44.0565		41.937			41.4356		43.6837		41.9248			44.0576			47.0439			37.3445		40.6461		39.6785
44.1815		42.5137		43.8385		37.1467		49.3745			44.0565		41.937			41.4368		43.6835		41.924			44.0576			47.0436			37.3453		40.6461		39.6891
44.1829		42.5131		43.8385		37.1464		49.3736			44.0558		41.937			41.4368		43.6835		41.924			44.0502			47.0436			37.3453		40.6527		39.6891
44.1829		42.5131		43.8363		37.1464		49.3736			44.0558		41.937			41.4335		43.6822		41.9259			44.0502			47.044			37.3447		40.6527		39.6827
44.1826		42.5132		43.8363		37.1467		49.3751			44.056		41.937			41.4335		43.6822		41.9259			44.0504			47.044			37.3447		40.6527		39.6827
44.1826		42.5132		43.8405		37.1468		49.3751			44.056		41.937			41.4296		43.6831		41.9243			44.0504			47.0439			37.3446		40.6614		39.6792
44.1822		42.5143		43.8405		37.1466		49.3753			44.0571		41.9366			41.4296		43.6831		41.9243			44.0504			47.0439			37.3446		40.6614		39.6792
44.1822		42.5143		43.8399		37.1466		49.3753			44.0571		41.9366			41.4221		43.6828		41.9243			44.0525			47.0443			37.3443		40.6704		39.677
44.1819		42.5143		43.8399		37.1462		49.3769			44.0562		41.9369			41.4221		43.6828		41.9251			44.0525			47.0443			37.3443		40.6703		39.677
44.1819		42.5143		43.8394		37.1462		49.3769			44.0562		41.9369			41.4228		43.6832		41.9251			44.0558			47.0439			37.3444		40.669		39.6861
44.1817		42.5143		43.8394		37.147		49.3742			44.0563		41.9375			41.4228		43.6832		41.9262			44.0558			47.0439			37.3444		40.669		39.6861
44.1817		42.5143		43.8404		37.147		49.3742			44.0563		41.9375			41.4297		43.6828		41.9262			44.0641			47.044			37.3441		40.6551		39.678
44.1823		42.5134		43.8404		37.147		49.3762			44.0563		41.9372			41.4297		43.6828		41.9248			44.0641			47.044			37.3441		40.655		39.678
44.1823		42.5134		43.8377		37.1466		49.3762			44.0562		41.9372			41.4297		43.6816		41.9248			44.0696			47.0438			37.3441		40.6408		39.6686
44.1816		42.5142		43.8377		37.1466		49.376			44.0562		41.9373			41.434		43.6816		41.9248			44.0696			47.0438			37.3445		40.6407		39.6686
44.1816		42.5142		43.8376		37.1466		49.376			44.0557		41.9373			41.434		43.6822		41.9248			44.0718			47.0441			37.3445		40.6496		39.6769
44.1812		42.5142		43.8376		37.1466		49.3738			44.0557		41.9368			41.437		43.6822		41.9269			44.0718			47.0441			37.3452		40.6496		39.6769
44.1812		42.5142		43.8389		37.147		49.3738			44.0566		41.9368			41.437		43.6824		41.9269			44.0697			47.0443			37.3452		40.6446		39.6907
44.1817		42.5143		43.8389		37.147		49.3747			44.0567		41.9368			41.4384		43.6824		41.9248			44.0697			47.0443			37.345		40.6446		39.6907
44.1817		42.5143		43.8401		37.1458		49.3747			44.0561		41.937			41.4384		43.6816		41.9248			44.0766			47.044			37.345		40.6606		39.6866
44.1821		42.514		43.8401		37.1458		49.3747			44.0561		41.937			41.4372		43.6816		41.9254			44.0766			47.044			37.3439		40.6606		39.6866
44.1821		42.514		43.8401		37.1466		49.3759			44.0558		41.9372			41.4372		43.6821		41.9254			44.0626			47.0441			37.3439		40.6716		39.6846
44.1826		42.5132		43.8412		37.1466		49.3759			44.0559		41.9372			41.4319		43.6821		41.927			44.0626			47.0441			37.3444		40.6716		39.6846
44.1826		42.5132		43.8412		37.1465		49.3751			44.0562		41.9376			41.4319		43.682		41.927			44.0495			47.0439			37.3443		40.6634		39.6744
44.1826		42.5136		43.8403		37.1465		49.3751			44.0562		41.9376			41.4332		43.682		41.9258			44.0495			47.0439			37.3446		40.6634		39.6744
44.1818		42.5137		43.8403		37.1457		49.3753			44.0556		41.9371			41.4332		43.682		41.9258			44.0502			47.0434			37.3446		40.658		39.6744
44.1818		42.5142		43.8369		37.1457		49.3753			44.0556		41.9371			41.4351		43.682		41.9253			44.0502			47.0434			37.3445		40.658		39.6748
44.1818		42.5142		43.8369		37.1468		49.3749			44.0556		41.9376			41.4351		43.6824		41.9253			44.047			47.0434			37.3445		40.6519		39.6748
44.1818		42.5143		43.8367		37.1468		49.3749			44.0556		41.9376			41.4362		43.6824		41.9265			44.047			47.0439			37.3447		40.6519		39.6809
44.1819		42.5143		43.8367		37.1462		49.3753			44.0562		41.9375			41.4362		43.6824		41.9265			44.05			47.0439			37.3447		40.6473		39.6809
44.1819		42.5134		43.8385		37.1462		49.3753			44.0563		41.9375			41.4385		43.6824		41.9251			44.05			47.0439			37.3446		40.6473		39.6764
44.1826		42.5134		43.8385		37.1457		49.3751			44.0551		41.9369			41.4385		43.6824		41.9251			44.0499			47.0439			37.3446		40.6496		39.6764
44.1826		42.5134		43.8386		37.1457		49.3751			44.0551		41.9369			41.4401		43.6815		41.9238			44.0499			47.0438			37.3451		40.6496		39.6751
44.1827		42.5129		43.8386		37.1464		49.3753			44.0555		41.9371			41.4401		43.6815		41.9238			44.0627			47.0438			37.3451		40.6495		39.6751
44.1827		42.5129		43.8401		37.1464		49.3753			44.0556		41.9371			41.4374		43.6819		41.9238			44.0627			47.044			37.3443		40.6638		39.697
44.1817		42.5135		43.8401		37.1456		49.3751			44.0569		41.9372			41.4374		43.6819		41.9257			44.0635			47.044			37.3443		40.6638		39.697
44.1817		42.5135		43.8403		37.1456		49.3751			44.0569		41.9372			41.4356		43.6816		41.9257			44.0635			47.0441			37.3445		40.6605		39.6855
44.1819		42.5139		43.8403		37.1455		49.3739			44.0549		41.9371			41.4356		43.6816		41.9249			44.0635			47.0441			37.3445		40.6605		39.6855
44.1819		42.5139		43.8384		37.1455		49.3739			44.0549		41.9371			41.435		43.6812		41.9249			44.0672			47.0439			37.3446		40.6714		39.678
44.1823		42.5135		43.8384		37.1462		49.3728			44.0555		41.9375			41.435		43.6812		41.9241			44.0672			47.0439			37.3446		40.6714		39.678
44.1823		42.5135		43.836		37.1462		49.3728			44.0556		41.9375			41.4345		43.6823		41.9241			44.0721			47.0439			37.3446		40.6536		39.6803
44.1819		42.5136		43.836		37.1454		49.3733			44.0561		41.937			41.4345		43.6823		41.9258			44.0721			47.0439			37.3446		40.6536		39.6803
44.1819		42.5136		43.8354		37.1454		49.3733			44.0561		41.937			41.4359		43.6822		41.9258			44.0671			47.0441			37.3446		40.6469		39.6773
44.1823		42.5128		43.8354		37.1456		49.3744			44.0553		41.9371			41.4359		43.6822		41.9247			44.0671			47.0441			37.3449		40.6469		39.6773
44.1823		42.5128		43.8362		37.1456		49.3744			44.0553		41.9371			41.4388		43.6824		41.9247			44.0612			47.044			37.3449		40.6505		39.6748
44.1816		42.5126		43.8362		37.1456		49.3746			44.0552		41.9373			41.4388		43.6824		41.9248			44.0612			47.044			37.3445		40.6505		39.6748
44.1816		42.5126		43.838		37.1465		49.3746			44.0552		41.9373			41.4396		43.6834		41.9248			44.0532			47.0439			37.3444		40.648		39.6808
44.183		42.5135		43.838		37.1465		49.3741			44.0552		41.9373			41.4396		43.6834		41.9264			44.0532			47.0439			37.3445		40.648		39.6808
44.183		42.5135		43.8371		37.1455		49.3741			44.0553		41.9373			41.4396		43.683		41.9264			44.0448			47.044			37.3445		40.6629		39.6769
44.1825		42.5131		43.8371		37.1455		49.3742			44.0554		41.9373			41.4401		43.683		41.9257			44.0448			47.044			37.3443		40.6629		39.6769
44.1825		42.5131		43.8379		37.1457		49.3742			44.0546		41.9371			41.4401		43.6835		41.9257			44.0495			47.0442			37.3443		40.6704		39.6963
44.1818		42.5128		43.8379		37.1457		49.3753			44.0546		41.9371			41.4414		43.6835		41.9253			44.0495			47.0442			37.3445		40.6704		39.6963
44.1818		42.5128		43.838		37.1463		49.3753			44.0554		41.937			41.4414		43.6837		41.9253			44.0496			47.0441			37.3445		40.6657		39.6884
44.1818		42.5125		43.8382		37.1463		49.3753			44.0554		41.937			41.4417		43.6837		41.9266			44.0496			47.0441			37.3447		40.6656		39.6884
44.1824		42.5125		43.8383		37.1449		49.3741			44.0552		41.9373			41.4417		43.6829		41.9266			44.0477			47.0441			37.3447		40.6577		39.6762
44.1824		42.5132		43.8389		37.1449		49.3741			44.0552		41.9373			41.4401		43.6829		41.9248			44.0477			47.0441			37.3445		40.6577		39.6762
44.1821		42.5133		43.8389		37.1457		49.3748			44.0552		41.9369			41.4401		43.6835		41.9248			44.0578			47.0441			37.3445		40.6515		39.6762
44.1821		42.5135		43.8399		37.1457		49.3748			44.0552		41.9369			41.4412		43.6835		41.9252			44.0578			47.0441			37.3444		40.6515		39.6809
44.1821		42.5135		43.8399		37.1462		49.3733			44.0554		41.9373			41.4412		43.6831		41.9252			44.0648			47.0441			37.3444		40.6405		39.6809
44.182		42.5146		43.8392		37.1462		49.3733			44.0555		41.9373			41.4387		43.6831		41.9268			44.0648			47.0442			37.3442		40.6405		39.6794
44.1827		42.5146		43.8392		37.145		49.3713			44.0553		41.9374			41.4387		43.6829		41.9268			44.0703			47.0442			37.3442		40.6549		39.6794
44.1827		42.5146		43.839		37.145		49.3713			44.0553		41.9374			41.4372		43.6829		41.9257			44.0703			47.0442			37.3448		40.6549		39.6729
44.1822		42.5135		43.839		37.146		49.3695			44.055		41.937			41.4372		43.6829		41.9257			44.0679			47.0442			37.3448		40.6549		39.6729
44.1822		42.5135		43.8357		37.146		49.3695			44.055		41.937			41.4407		43.6834		41.9247			44.0679			47.0441			37.3443		40.6605		39.6764
44.1822		42.5134		43.8357		37.1458		49.3684			44.0566		41.9371			41.4407		43.6834		41.9247			44.0679			47.0441			37.3443		40.6605		39.6764
44.1822		42.5134		43.8364		37.1458		49.3684			44.0566		41.9371			41.4424		43.6833		41.926			44.0741			47.0441			37.3445		40.6695		39.6744
44.1823		42.5141		43.8364		37.1449		49.366			44.0551		41.9371			41.4424		43.6833		41.926			44.0741			47.0441			37.3445		40.6695		39.6744
44.1823		42.5141		43.8367		37.1449		49.366			44.0551		41.9371			41.4407		43.6829		41.926			44.0622			47.0442			37.3443		40.6673		39.695
44.1825		42.5141		43.8367		37.146		49.3656			44.0555		41.9375			41.4407		43.6829		41.9255			44.0622			47.0442			37.3443		40.6673		39.695
44.1825		42.5141		43.8381		37.146		49.3656			44.0556		41.9375			41.4395		43.6832		41.9255			44.0503			47.0439			37.3437		40.6577		39.6912
44.1826		42.5138		43.8381		37.1456		49.362			44.0562		41.937			41.4395		43.6832		41.9244			44.0503			47.0439			37.3437		40.6577		39.6912
44.1826		42.5138		43.8382		37.1456		49.362			44.0562		41.937			41.434		43.6834		41.9244			44.0554			47.044			37.3444		40.6518		39.6777
44.1817		42.5133		43.8382		37.145		49.3666			44.0561		41.9373			41.434		43.6834		41.9268			44.0554			47.044			37.3444		40.6518		39.6777
44.1817		42.5133		43.8394		37.1451		49.3666			44.0561		41.9373			41.4304		43.6833		41.9268			44.0488			47.0442			37.3444		40.6522		39.6755
44.1832		42.5134		43.8394		37.1451		49.3676			44.0555		41.9373			41.4304		43.6833		41.9248			44.0488			47.0442			37.3442		40.6522		39.6755
44.1832		42.5135		43.8375		37.1461		49.3676			44.0555		41.9376			41.4323		43.6841		41.9248			44.0476			47.0442			37.3442		40.6537		39.6777
44.1822		42.5138		43.8375		37.1461		49.3705			44.0562		41.9376			41.4323		43.6841		41.925			44.0476			47.0442			37.3446		40.6537		39.6777
44.1822		42.5138		43.8375		37.1455		49.3705			44.0562		41.9372			41.4359		43.6825		41.925			44.0537			47.044			37.3446		40.6606		39.6787
44.1832		42.5136		43.8375		37.1455		49.3695			44.0562		41.9372			41.4359		43.6825		41.9264			44.0537			47.044			37.3446		40.6606		39.6787
44.1832		42.5136		43.8389		37.1453		49.3695			44.0551		41.9373			41.4359		43.6833		41.9264			44.0506			47.0442			37.3446		40.6733		39.6702
44.1826		42.5131		43.8389		37.1453		49.3666			44.0551		41.9373			41.4379		43.6833		41.9252			44.0506			47.0442			37.3443		40.6733		39.6702
44.1826		42.5131		43.8389		37.1462		49.3666			44.0554		41.9377			41.4379		43.6836		41.9252			44.0654			47.0439			37.3443		40.6511		39.6776
44.1822		42.512		43.839		37.1462		49.3666			44.0554		41.9377			41.4392		43.6836		41.925			44.0654			47.0439			37.345		40.6511		39.6776
44.1822		42.512		43.8385		37.1454		49.3647			44.0555		41.9371			41.4392		43.6823		41.925			44.0717			47.0438			37.345		40.661		39.6849
44.1822		42.5123		43.8385		37.1455		49.3647			44.0555		41.9371			41.4363		43.6823		41.9256			44.0717			47.0438			37.3441		40.661		39.6849
44.1827		42.5123		43.8389		37.1451		49.3609			44.0546		41.9373			41.4363		43.6836		41.9256			44.0724			47.0442			37.3441		40.6526		39.6859
44.1827		42.5128		43.8389		37.1451		49.3609			44.0546		41.9373			41.4327		43.6836		41.9249			44.0724			47.0442			37.3441		40.6526		39.6859
44.1818		42.5128		43.8389		37.1458		49.3541			44.0552		41.938			41.4327		43.6831		41.9249			44.0716			47.0442			37.3441		40.6454		39.6859
44.1817		42.5127		43.8375		37.1458		49.3541			44.0552		41.938			41.4337		43.6831		41.926			44.0716			47.0441			37.3441		40.6454		39.6803
44.1828		42.5127		43.8375		37.1452		49.3539			44.0557		41.9373			41.4337		43.6825		41.926			44.0652			47.0441			37.3441		40.6454		39.6803
44.1828		42.5127		43.8348		37.1452		49.3539			44.0557		41.9373			41.4335		43.6825		41.9265			44.0652			47.044			37.3448		40.6607		39.6785
44.1827		42.5127		43.8348		37.1453		49.3553			44.0547		41.9377			41.4335		43.6825		41.9265			44.061			47.044			37.3448		40.6607		39.6785
44.1827		42.5127		43.8357		37.1453		49.3553			44.0547		41.9377			41.4324		43.6832		41.9262			44.061			47.0439			37.3442		40.6667		39.6735
44.1815		42.5129		43.8357		37.1458		49.3598			44.056		41.9375			41.4324		43.6832		41.9262			44.0501			47.0439			37.3442		40.6667		39.6735
44.1815		42.5129		43.8363		37.1458		49.3598			44.056		41.9375			41.4371		43.6829		41.9256			44.0501			47.0444			37.3438		40.668		39.6833
44.1832		42.5128		43.8363		37.1448		49.3587			44.0552		41.9373			41.4371		43.6829		41.9256			44.0517			47.0444			37.3438		40.668		39.6833
44.1832		42.5128		43.8359		37.1448		49.3587			44.0553		41.9373			41.4399		43.6827		41.926			44.0517			47.0445			37.3446		40.6586		39.6739
44.1823		42.5139		43.8359		37.1456		49.3563			44.0546		41.9372			41.4399		43.6827		41.926			44.0542			47.0445			37.3446		40.6586		39.6739
44.1823		42.5139		43.838		37.1456		49.3563			44.0546		41.9372			41.4365		43.6832		41.926			44.0542			47.0442			37.3443		40.6585		39.6749
44.183		42.5143		43.838		37.1454		49.3561			44.0559		41.9373			41.4365		43.6832		41.9265			44.0542			47.0442			37.3443		40.6585		39.6749
44.183		42.5143		43.8388		37.1454		49.3561			44.0559		41.9373			41.433		43.6829		41.9265			44.0487			47.0443			37.3443		40.6501		39.6919
44.182		42.5145		43.8388		37.1446		49.3566			44.0547		41.9375			41.433		43.6829		41.9256			44.0487			47.0443			37.3443		40.6501		39.6919
44.182		42.5145		43.8395		37.1446		49.3566			44.0547		41.9375			41.4285		43.6833		41.9256			44.0589			47.0438			37.3443		40.6511		39.681
44.1822		42.5141		43.8395		37.1446		49.3571			44.0545		41.9376			41.4285		43.6833		41.926			44.0589			47.0438			37.3449		40.6511		39.681
44.1822		42.5141		43.8371		37.1454		49.3571			44.0546		41.9376			41.4257		43.6834		41.926			44.0663			47.0439			37.3449		40.6539		39.6841
44.1838		42.5142		43.8371		37.1454		49.3579			44.0559		41.9376			41.4257		43.6834		41.9253			44.0663			47.0439			37.3447		40.6539		39.6841
44.1838		42.5142		43.836		37.1454		49.3579			44.0559		41.9376			41.4257		43.6831		41.9253			44.0672			47.0442			37.3447		40.6724		39.6814
44.1824		42.5137		43.836		37.1454		49.3602			44.0559		41.9376			41.4279		43.6831		41.9246			44.0672			47.0442			37.3434		40.6724		39.6814
44.1824		42.5137		43.8359		37.1447		49.3602			44.0554		41.9375			41.4279		43.6842		41.9246			44.071			47.0439			37.3434		40.6681		39.6744
44.1826		42.5133		43.8359		37.1448		49.3602			44.0554		41.9375			41.4336		43.6842		41.9255			44.071			47.0439			37.3449		40.6681		39.6744
44.1826		42.5133		43.8363		37.1455		49.3607			44.0547		41.9376			41.4336		43.6839		41.9255			44.073			47.0441			37.3449		40.655		39.6752
44.1824		42.5134		43.8363		37.1455		49.3607			44.0547		41.9376			41.4393		43.6839		41.9255			44.073			47.0441			37.3439		40.6549		39.6752
44.1824		42.5134		43.8377		37.1448		49.3575			44.0552		41.9379			41.4393		43.6826		41.9255			44.0642			47.0439			37.3439		40.6547		39.6708
44.1825		42.513		43.8377		37.1448		49.3575			44.0552		41.9379			41.4392		43.6826		41.9247			44.0642			47.0439			37.3442		40.6546		39.6708
44.1825		42.513		43.8377		37.1442		49.3533			44.0543		41.9374			41.4392		43.683		41.9247			44.0508			47.0442			37.3442		40.6511		39.673
44.1819		42.5139		43.8377		37.1442		49.3533			44.0544		41.9374			41.4362		43.683		41.925			44.0508			47.0442			37.3441		40.6511		39.673
44.1819		42.5139		43.8382		37.1454		49.3486			44.0544		41.9377			41.4362		43.683		41.925			44.0498			47.0442			37.3441		40.6509		39.694
44.1819		42.5137		43.8382		37.1454		49.3486			44.0544		41.9377			41.4332		43.683		41.9253			44.0498			47.0442			37.3444		40.6509		39.694
44.1828		42.5137		43.8391		37.1443		49.347			44.0551		41.9378			41.4332		43.6824		41.9253			44.0469			47.0442			37.3444		40.667		39.694
44.1828		42.5126		43.8391		37.1443		49.347			44.0551		41.9378			41.4324		43.6824		41.9249			44.0469			47.0442			37.3443		40.667		39.6814
44.1832		42.5126		43.8391		37.1443		49.3457			44.0541		41.9371			41.4324		43.6835		41.9249			44.044			47.0442			37.3443		40.667		39.6814
44.1832		42.5126		43.8387		37.1443		49.3457			44.0542		41.9371			41.4344		43.6835		41.9264			44.044			47.0438			37.3447		40.674		39.6736
44.182		42.5125		43.8387		37.1456		49.347			44.055		41.9377			41.4344		43.6835		41.9264			44.0544			47.0438			37.3447		40.674		39.6736
44.182		42.5125		43.8374		37.1456		49.347			44.0551		41.9377			41.4379		43.6828		41.9261			44.0544			47.0442			37.3447		40.6625		39.6791
44.1828		42.5124		43.8374		37.1442		49.3517			44.0559		41.9377			41.4379		43.6828		41.9261			44.0575			47.0442			37.3447		40.6625		39.6791
44.1828		42.5124		43.8386		37.1442		49.3517			44.0559		41.9377			41.4395		43.684		41.925			44.0575			47.0443			37.3444		40.6603		39.6805
44.182		42.513		43.8386		37.1446		49.3591			44.0552		41.9375			41.4395		43.684		41.925			44.0604			47.0443			37.3444		40.6603		39.6805
44.182		42.513		43.8393		37.1446		49.3591			44.0552		41.9375			41.4402		43.6844		41.925			44.0604			47.044			37.3441		40.6409		39.6773
44.1824		42.513		43.8393		37.1451		49.3591			44.0548		41.9378			41.4402		43.6844		41.9259			44.0604			47.044			37.3441		40.6409		39.6773
44.1824		42.513		43.8384		37.1451		49.3591			44.0548		41.9378			41.4386		43.6832		41.9259			44.069			47.0443			37.3441		40.6502		39.6756
44.1821		42.5131		43.8384		37.1441		49.3533			44.0551		41.9382			41.4386		43.6832		41.9264			44.069			47.0443			37.3444		40.6502		39.6756
44.1821		42.5131		43.838		37.1441		49.3533			44.0551		41.9382			41.4355		43.6837		41.9264			44.0657			47.0438			37.3444		40.6587		39.6795
44.1817		42.5127		43.838		37.1441		49.35			44.0538		41.9384			41.4355		43.6837		41.9258			44.0657			47.0438			37.3442		40.6587		39.6795
44.1817		42.5128		43.8375		37.1444		49.35			44.0538		41.9384			41.4335		43.684		41.9258			44.0708			47.0441			37.3442		40.6612		39.6852
44.1829		42.5126		43.8375		37.1444		49.3495			44.0555		41.9382			41.4335		43.684		41.926			44.0708			47.0441			37.3451		40.6612		39.6852
44.1829		42.5126		43.8365		37.1448		49.3495			44.0555		41.9382			41.4368		43.6837		41.926			44.0638			47.0444			37.3451		40.6742		39.6848
44.1823		42.5138		43.8365		37.1449		49.3484			44.0556		41.9381			41.4368		43.6837		41.927			44.0638			47.0444			37.345		40.6742		39.6848
44.1823		42.5138		43.8379		37.1436		49.3484			44.0551		41.9381			41.4368		43.6839		41.927			44.051			47.0437			37.345		40.6628		39.676
44.183		42.5141		43.8379		37.1436		49.3482			44.0551		41.9381			41.4377		43.6839		41.9256			44.051			47.0437			37.344		40.6628		39.676
44.1829		42.5141		43.8396		37.1443		49.3482			44.0542		41.938			41.4377		43.6845		41.9256			44.0465			47.0443			37.344		40.6598		39.6762
44.1829		42.5138		43.8396		37.1443		49.346			44.0542		41.938			41.4393		43.6845		41.9248			44.0465			47.0443			37.3444		40.6598		39.6762
44.1826		42.5138		43.8385		37.1448		49.346			44.0555		41.9384			41.4393		43.6842		41.9248			44.047			47.0441			37.3444		40.6561		39.6808
44.1826		42.514		43.8385		37.1448		49.346			44.0556		41.9384			41.4403		43.6842		41.9263			44.047			47.0441			37.3444		40.6561		39.6808
44.1826		42.514		43.8391		37.1436		49.3483			44.0562		41.9379			41.4403		43.6848		41.9263			44.0508			47.0441			37.3444		40.6552		39.6797
44.1826		42.5134		43.8391		37.1436		49.3483			44.0562		41.9379			41.4407		43.6848		41.9245			44.0508			47.0443			37.3442		40.6552		39.6797
44.1825		42.5134		43.8379		37.1446		49.347			44.054		41.938			41.4407		43.6853		41.9245			44.0473			47.0443			37.3442		40.6543		39.675
44.1825		42.5141		43.8379		37.1446		49.347			44.054		41.938			41.4398		43.6853		41.9246			44.0473			47.0442			37.344		40.6543		39.675
44.1829		42.5141		43.8379		37.1444		49.3445			44.0551		41.9381			41.4398		43.6845		41.9246			44.0502			47.0442			37.344		40.6695		39.6893
44.1829		42.514		43.8384		37.1445		49.3445			44.0551		41.9381			41.4396		43.6845		41.9259			44.0502			47.0442			37.3446		40.6695		39.6893
44.1832		42.514		43.8384		37.1433		49.3441			44.0543		41.9381			41.4396		43.6854		41.9259			44.0637			47.0442			37.3446		40.6695		39.6893
44.1832		42.5133		43.8398		37.1433		49.3441			44.0543		41.9381			41.4389		43.6854		41.9251			44.0637			47.0442			37.3447		40.6657		39.6832
44.1825		42.5133		43.8399		37.1443		49.3418			44.0545		41.9381			41.4389		43.6844		41.9251			44.0653			47.0442			37.3447		40.6657		39.6832
44.1825		42.5133		43.839		37.1443		49.3418			44.0545		41.9381			41.4391		43.6844		41.9242			44.0653			47.0443			37.3443		40.6577		39.6874
44.1833		42.5132		43.839		37.1442		49.3443			44.0551		41.9382			41.4391		43.6844		41.9242			44.0737			47.0443			37.3443		40.6577		39.6874
44.1833		42.5132		43.8395		37.1442		49.3443			44.0551		41.9382			41.4399		43.6848		41.926			44.0737			47.0441			37.3447		40.6583		39.6813
44.1829		42.5135		43.8395		37.1426		49.3472			44.054		41.9376			41.4399		43.6848		41.926			44.0717			47.0441			37.3447		40.6583		39.6813
44.1828		42.5135		43.8404		37.1427		49.3472			44.054		41.9376			41.4417		43.6851		41.9249			44.0717			47.0442			37.3448		40.6519		39.6762
44.1824		42.5135		43.8404		37.1441		49.3508			44.0537		41.9386			41.4417		43.6851		41.9249			44.0623			47.0442			37.3448		40.6519		39.6762
44.1824		42.5135		43.8373		37.1441		49.3508			44.0537		41.9386			41.4406		43.6845		41.9249			44.0623			47.0441			37.344		40.6549		39.6705
44.1826		42.5134		43.8373		37.1435		49.3525			44.0546		41.9382			41.4406		43.6845		41.9249			44.0623			47.0441			37.344		40.6549		39.6705
44.1826		42.5134		43.8384		37.1435		49.3525			44.0546		41.9382			41.4409		43.6845		41.9249			44.0564			47.0442			37.3443		40.6624		39.6767
44.183		42.5133		43.8384		37.143		49.3519			44.0535		41.9378			41.4409		43.6845		41.9264			44.0564			47.0442			37.3443		40.6623		39.6767
44.183		42.5133		43.8371		37.143		49.3519			44.0536		41.9378			41.4416		43.6852		41.9264			44.049			47.0443			37.3447		40.67		39.6754
44.1832		42.5129		43.8371		37.1442		49.3466			44.0535		41.9382			41.4416		43.6852		41.9249			44.049			47.0443			37.3447		40.67		39.6754
44.1832		42.5129		43.8381		37.1442		49.3466			44.0535		41.9382			41.4416		43.6836		41.9249			44.0509			47.0444			37.3447		40.6712		39.6943
44.1816		42.5128		43.8381		37.1442		49.3424			44.0535		41.938			41.4406		43.6836		41.925			44.0509			47.0444			37.3439		40.6712		39.6943
44.1816		42.5128		43.8388		37.1434		49.3424			44.0538		41.938			41.4406		43.6844		41.925			44.0502			47.0441			37.3439		40.6586		39.6834
44.183		42.5131		43.8388		37.1434		49.3442			44.0538		41.9384			41.442		43.6844		41.9265			44.0502			47.0441			37.3443		40.6586		39.6834
44.183		42.5131		43.8389		37.1429		49.3442			44.0527		41.9384			41.442		43.6845		41.9265			44.0532			47.0441			37.3443		40.6473		39.6777
44.183		42.5134		43.8389		37.1429		49.3432			44.0528		41.9386			41.4425		43.6845		41.9253			44.0532			47.0443			37.3436		40.6473		39.6777
44.1821		42.5134		43.8387		37.1435		49.3432			44.0541		41.9386			41.4425		43.6834		41.9253			44.0625			47.0443			37.3436		40.654		39.6801
44.1821		42.5131		43.8387		37.1435		49.3424			44.0541		41.9385			41.4402		43.6834		41.925			44.0625			47.044			37.3446		40.654		39.6801
44.1821		42.5131		43.839		37.143		49.3424			44.0543		41.9385			41.4402		43.6842		41.925			44.0656			47.044			37.3446		40.6449		39.6792
44.1821		42.5126		43.839		37.1431		49.3424			44.0543		41.9384			41.44		43.6842		41.9269			44.0656			47.0443			37.3446		40.6449		39.6792
44.1818		42.5126		43.8393		37.1427		49.3428			44.0532		41.9384			41.44		43.6845		41.9269			44.0761			47.0443			37.3446		40.663		39.6659
44.1817		42.513		43.8393		37.1427		49.3428			44.0533		41.9384			41.4422		43.6845		41.926			44.0761			47.0438			37.3446		40.663		39.6659
44.183		42.513		43.8393		37.1434		49.35			44.0541		41.9382			41.4422		43.6849		41.926			44.0714			47.0438			37.3446		40.6728		39.6727
44.183		42.5134		43.8382		37.1434		49.35			44.0541		41.9382			41.4408		43.6849		41.9258			44.0714			47.0442			37.3442		40.6727		39.6727
44.1829		42.5134		43.8382		37.143		49.3519			44.0538		41.9386			41.4408		43.6853		41.9258			44.0742			47.0442			37.3442		40.6661		39.6727
44.1829		42.5134		43.8376		37.143		49.3519			44.0538		41.9386			41.441		43.6853		41.9261			44.0742			47.0442			37.3445		40.6661		39.6757
44.1824		42.514		43.8376		37.1427		49.3544			44.0522		41.9384			41.441		43.6853		41.9261			44.0688			47.0442			37.3445		40.6661		39.6757
44.1824		42.514		43.836		37.1427		49.3544			44.0522		41.9384			41.4375		43.6856		41.9254			44.0688			47.0441			37.3446		40.6579		39.6893
44.183		42.5141		43.836		37.1432		49.3553			44.0534		41.9384			41.4375		43.6856		41.9254			44.0526			47.0441			37.3446		40.6579		39.6893
44.183		42.5141		43.8339		37.1432		49.3553			44.0535		41.9384			41.4331		43.6853		41.9248			44.0526			47.0443			37.344		40.6516		39.6879
44.1832		42.514		43.8339		37.1426		49.3574			44.0533		41.9386			41.4331		43.6853		41.9248			44.0532			47.0443			37.344		40.6516		39.6879
44.1832		42.5141		43.836		37.1426		49.3574			44.0533		41.9386			41.4314		43.6854		41.926			44.0532			47.0445			37.3438		40.6483		39.6789
44.1824		42.5134		43.836		37.1429		49.3573			44.0528		41.9387			41.4314		43.6854		41.926			44.0532			47.0445			37.3438		40.6483		39.6789
44.1824		42.5134		43.8382		37.1429		49.3573			44.0529		41.9387			41.4356		43.6852		41.9261			44.0532			47.0442			37.3441		40.6543		39.6769
44.1822		42.5141		43.8382		37.1435		49.3586			44.0537		41.9386			41.4356		43.6852		41.9261			44.0499			47.0442			37.3441		40.6543		39.6769
44.1822		42.5141		43.8399		37.1436		49.3586			44.0537		41.9386			41.4392		43.6844		41.9261			44.0499			47.0442			37.344		40.6674		39.686
44.1829		42.514		43.84		37.1436		49.3594			44.0529		41.9389			41.4392		43.6844		41.9247			44.0499			47.0442			37.344		40.6674		39.686
44.1829		42.514		43.8398		37.1426		49.3594			44.0529		41.9389			41.4417		43.6847		41.9247			44.0504			47.044			37.344		40.665		39.6764
44.1831		42.5136		43.8398		37.1426		49.3602			44.0527		41.9382			41.4417		43.6847		41.9257			44.0504			47.044			37.344		40.665		39.6764
44.1831		42.5136		43.8375		37.1432		49.3602			44.0527		41.9382			41.4401		43.6843		41.9257			44.0646			47.0442			37.344		40.669		39.6701
44.183		42.5132		43.8375		37.1432		49.3592			44.0527		41.9387			41.4401		43.6843		41.9253			44.0646			47.0442			37.344		40.669		39.6701
44.183		42.5132		43.8384		37.1437		49.3592			44.0535		41.9387			41.4373		43.6854		41.9253			44.0692			47.0443			37.344		40.6528		39.6758
44.1833		42.5138		43.8384		37.1437		49.3599			44.0535		41.9384			41.4373		43.6854		41.9252			44.0692			47.0443			37.3446		40.6528		39.6758
44.1833		42.5138		43.8364		37.1424		49.3599			44.0524		41.9384			41.4373		43.685		41.9252			44.0677			47.044			37.3446		40.6478		39.6893
44.183		42.5139		43.8364		37.1424		49.3599			44.0524		41.9384			41.4352		43.685		41.9255			44.0677			47.044			37.3441		40.6478		39.6893
44.183		42.5139		43.8363		37.1431		49.3599			44.0524		41.9384			41.4352		43.6848		41.9255			44.0726			47.0442			37.3441		40.649		39.6893
44.1831		42.5132		43.8363		37.1431		49.3608			44.0525		41.9385			41.436		43.6848		41.9255			44.0726			47.0442			37.3442		40.649		39.6893
44.1831		42.5132		43.8391		37.1434		49.3608			44.0529		41.9385			41.436		43.6843		41.9255			44.0711			47.0442			37.3442		40.6478		39.6844
44.1829		42.5128		43.8392		37.1434		49.3618			44.053		41.939			41.4377		43.6843		41.9256			44.0711			47.0443			37.3444		40.6478		39.6844
44.1829		42.5128		43.8373		37.1425		49.3618			44.0529		41.939			41.4377		43.6847		41.9256			44.0588			47.0443			37.3444		40.6624		39.6768
44.183		42.5131		43.8373		37.1425		49.3652			44.0529		41.9385			41.4379		43.6847		41.9268			44.0588			47.0442			37.3446		40.6624		39.6768
44.183		42.5131		43.8379		37.1429		49.3652			44.0531		41.9385			41.4379		43.6828		41.9268			44.056			47.0442			37.3446		40.6711		39.6809
44.183		42.5132		43.8379		37.1429		49.3662			44.0531		41.9392			41.4381		43.6828		41.9259			44.056			47.0442			37.3442		40.6711		39.6809
44.1834		42.5132		43.838		37.143		49.3662			44.0529		41.9392			41.4381		43.6839		41.9259			44.0459			47.0442			37.3442		40.6644		39.6809
44.1834		42.5132		43.8385		37.143		49.3662			44.0529		41.9392			41.4369		43.6839		41.9256			44.0459			47.0443			37.3451		40.6644		39.6788
44.1828		42.5139		43.8386		37.1422		49.3674			44.052		41.9384			41.4369		43.6839		41.9256			44.0442			47.0443			37.3451		40.6586		39.6788
44.1828		42.5139		43.8369		37.1422		49.3674			44.0521		41.9384			41.4351		43.684		41.9264			44.0442			47.0442			37.3449		40.6586		39.6727
44.1826		42.5129		43.8369		37.1429		49.3698			44.0527		41.9388			41.4351		43.684		41.9264			44.0481			47.0442			37.3449		40.6512		39.6727
44.1826		42.513		43.8397		37.1429		49.3698			44.0527		41.9388			41.4348		43.6834		41.926			44.0481			47.0443			37.344		40.6512		39.6753
44.1829		42.5134		43.8397		37.1424		49.3708			44.0523		41.9383			41.4348		43.6834		41.926			44.0448			47.0443			37.344		40.6512		39.6753
44.1829		42.5134		43.839		37.1424		49.3708			44.0524		41.9383			41.4324		43.6846		41.9257			44.0448			47.0442			37.3446		40.645		39.6916
44.1828		42.5129		43.839		37.1419		49.3694			44.0523		41.9388			41.4324		43.6846		41.9257			44.0493			47.0442			37.3446		40.645		39.6916
44.1828		42.5129		43.8389		37.1419		49.3694			44.0524		41.9388			41.4303		43.6834		41.9266			44.0493			47.0441			37.3446		40.6532		39.6828
44.1826		42.5126		43.8389		37.1428		49.3703			44.0533		41.9385			41.4303		43.6834		41.9266			44.0594			47.0441			37.3446		40.6532		39.6828
44.1826		42.5126		43.8403		37.1428		49.3703			44.0533		41.9385			41.4306		43.6844		41.9263			44.0594			47.0444			37.345		40.6569		39.6806
44.1825		42.5136		43.8403		37.1421		49.3672			44.053		41.939			41.4306		43.6844		41.9263			44.0594			47.0444			37.345		40.6569		39.6806
44.1825		42.5136		43.8376		37.1421		49.3672			44.053		41.939			41.4359		43.6853		41.9263			44.0648			47.0442			37.3445		40.6698		39.676
44.1826		42.5129		43.8376		37.1421		49.3675			44.0521		41.9383			41.4359		43.6853		41.9259			44.0648			47.0442			37.3445		40.6698		39.676
44.1826		42.5129		43.8379		37.1418		49.3675			44.0522		41.9383			41.4392		43.6841		41.9259			44.0651			47.0442			37.3449		40.6661		39.6769
44.1828		42.5129		43.8379		37.1418		49.3713			44.0522		41.9386			41.4392		43.6841		41.9261			44.0651			47.0442			37.3449		40.6661		39.6769
44.1828		42.5129		43.8379		37.1431		49.3713			44.0529		41.9386			41.4392		43.6856		41.9261			44.0659			47.0441			37.3449		40.6564		39.6805
44.183		42.5129		43.8379		37.1431		49.3691			44.0529		41.9382			41.4408		43.6856		41.9263			44.0659			47.0441			37.3445		40.6564		39.6805
44.183		42.5129		43.8385		37.1424		49.3691			44.0525		41.9382			41.4408		43.685		41.9263			44.0647			47.0441			37.3445		40.6532		39.6792
44.1824		42.5128		43.8385		37.1424		49.3674			44.0525		41.9385			41.44		43.685		41.9249			44.0647			47.0441			37.3443		40.6532		39.6792
44.1824		42.5129		43.8389		37.1421		49.3674			44.0526		41.9385			41.44		43.6839		41.9249			44.0499			47.044			37.3443		40.6507		39.6703
44.1828		42.5134		43.8389		37.1421		49.3707			44.0527		41.9384			41.4376		43.6839		41.9254			44.0499			47.044			37.3445		40.6507		39.6703
44.1828		42.5134		43.8374		37.1432		49.3707			44.0533		41.9384			41.4376		43.6836		41.9254			44.0465			47.0442			37.3445		40.6511		39.6915
44.1828		42.5129		43.8374		37.1432		49.3706			44.0533		41.9389			41.437		43.6836		41.9266			44.0465			47.0442			37.3445		40.6511		39.6915
44.1828		42.5129		43.8371		37.1417		49.3706			44.0528		41.9389			41.437		43.6855		41.9266			44.0479			47.0442			37.3445		40.6649		39.6823
44.1832		42.512		43.8371		37.1417		49.373			44.0528		41.9381			41.4387		43.6855		41.925			44.0479			47.0443			37.345		40.6649		39.6823
44.1832		42.512		43.8371		37.1419		49.373			44.0528		41.9381			41.4387		43.6835		41.925			44.0433			47.0443			37.345		40.6746		39.674
44.1832		42.5124		43.8386		37.1419		49.373			44.0528		41.9381			41.4407		43.6835		41.9248			44.0433			47.0445			37.3447		40.6746		39.674
44.1832		42.5124		43.8387		37.1428		49.3757			44.0531		41.9381			41.4407		43.6843		41.9248			44.0516			47.0445			37.3447		40.6576		39.674
44.1832		42.5124		43.8387		37.1428		49.3757			44.0531		41.9384			41.441		43.6843		41.9268			44.0516			47.0441			37.3448		40.6576		39.6829
44.1824		42.5131		43.8387		37.1413		49.3745			44.0524		41.9384			41.441		43.6845		41.9268			44.0615			47.0441			37.3448		40.6615		39.6829
44.1824		42.5131		43.8388		37.1413		49.3745			44.0524		41.9384			41.4407		43.6845		41.9252			44.0615			47.0443			37.3441		40.6615		39.6748
44.1823		42.5131		43.8388		37.1418		49.3743			44.0529		41.938			41.4407		43.6836		41.9252			44.064			47.0443			37.3441		40.6473		39.6748
44.1823		42.5131		43.8403		37.1418		49.3743			44.0529		41.938			41.4395		43.6836		41.9251			44.064			47.0442			37.3439		40.6473		39.6782
44.183		42.5128		43.8403		37.1429		49.3743			44.0532		41.9382			41.4395		43.6836		41.9251			44.0698			47.0442			37.3439		40.6472		39.6782
44.183		42.5128		43.839		37.1429		49.3743			44.0532		41.9382			41.4379		43.6844		41.9265			44.0698			47.044			37.3437		40.6452		39.6796
44.1826		42.5125		43.839		37.1414		49.3735			44.0525		41.9384			41.4379		43.6844		41.9265			44.0733			47.044			37.3437		40.6452		39.6796
44.1826		42.5125		43.8383		37.1414		49.3735			44.0525		41.9384			41.4382		43.6835		41.9257			44.0733			47.0443			37.3441		40.6538		39.6799
44.1829		42.5132		43.8383		37.142		49.3742			44.0526		41.9387			41.4382		43.6835		41.9257			44.0762			47.0443			37.3441		40.6538		39.6799
44.1829		42.5132		43.8387		37.1421		49.3742			44.0527		41.9387			41.439		43.6833		41.9257			44.0762			47.0443			37.3442		40.6614		39.6852
44.1826		42.5133		43.8387		37.1421		49.3748			44.0522		41.9382			41.439		43.6833		41.9256			44.0663			47.0443			37.3442		40.6614		39.6852
44.1826		42.5133		43.8384		37.1427		49.3748			44.0522		41.9382			41.4376		43.683		41.9256			44.0663			47.0443			37.3438		40.6705		39.6872
44.1829		42.5138		43.8384		37.1427		49.3727			44.0516		41.9387			41.4376		43.683		41.9266			44.0593			47.0443			37.3438		40.6705		39.6872
44.1829		42.5138		43.8367		37.1414		49.3727			44.0516		41.9387			41.4372		43.6828		41.9266			44.0593			47.0442			37.3447		40.6653		39.6764
44.1834		42.5133		43.8367		37.1414		49.3727			44.0516		41.938			41.4372		43.6828		41.9258			44.0593			47.0442			37.3447		40.6653		39.6764
44.1834		42.5133		43.838		37.142		49.3727			44.0532		41.938			41.4407		43.6821		41.9258			44.0531			47.0444			37.3438		40.6582		39.6782
44.1829		42.5131		43.838		37.142		49.3731			44.0532		41.9382			41.4407		43.6821		41.9252			44.0531			47.0444			37.3438		40.6581		39.6782
44.1829		42.5131		43.8396		37.1422		49.3731			44.0521		41.9382			41.4417		43.683		41.9252			44.0496			47.0443			37.3446		40.6532		39.6738
44.1827		42.513		43.8396		37.1422		49.3725			44.0521		41.9382			41.4417		43.683		41.9274			44.0496			47.0443			37.3446		40.6532		39.6738
44.1827		42.513		43.8399		37.1414		49.3725			44.0523		41.9382			41.4417		43.6815		41.9274			44.06			47.0442			37.3446		40.6508		39.6782
44.1823		42.5131		43.8399		37.1414		49.3715			44.0523		41.9383			41.4423		43.6815		41.9262			44.06			47.0442			37.3446		40.6508		39.6782
44.1823		42.5131		43.8398		37.1421		49.3715			44.0532		41.9383			41.4423		43.6833		41.9262			44.0555			47.0442			37.3446		40.6449		39.6735
44.1825		42.5129		43.8398		37.1422		49.3739			44.0532		41.9383			41.4426		43.6833		41.9252			44.0555			47.0442			37.3442		40.6449		39.6735
44.1825		42.5129		43.8398		37.1418		49.3739			44.0514		41.9383			41.4426		43.684		41.9252			44.0654			47.0442			37.3442		40.6647		39.6827
44.1826		42.5123		43.8401		37.1418		49.3739			44.0515		41.9384			41.4416		43.684		41.9266			44.0654			47.0442			37.344		40.6647		39.6827
44.1826		42.5123		43.8402		37.1404		49.3739			44.0519		41.9384			41.4416		43.6822		41.9266			44.0753			47.0442			37.344		40.6651		39.6883
44.1829		42.5119		43.84		37.1404		49.3739			44.052		41.9382			41.439		43.6822		41.9257			44.0753			47.0444			37.3442		40.6651		39.6883
44.1829		42.512		43.84		37.1418		49.3741			44.0528		41.9382			41.439		43.6822		41.9257			44.0726			47.0444			37.3442		40.6658		39.6871
44.1826		42.5124		43.8398		37.1418		49.3741			44.0528		41.9383			41.4414		43.6822		41.9252			44.0726			47.0441			37.3441		40.6658		39.6871
44.1826		42.5124		43.8398		37.1414		49.3744			44.0517		41.9383			41.4414		43.6824		41.9252			44.0767			47.0441			37.3441		40.6545		39.6871
44.1829		42.5124		43.8398		37.1414		49.3744			44.0517		41.9386			41.4436		43.6824		41.9263			44.0767			47.0444			37.344		40.6545		39.6809
44.1828		42.5132		43.8398		37.1401		49.3744			44.0519		41.9386			41.4436		43.6825		41.9263			44.0794			47.0444			37.344		40.6472		39.6809
44.1828		42.5132		43.8413		37.1402		49.3744			44.0519		41.9384			41.4438		43.6825		41.9263			44.0794			47.0443			37.3446		40.6472		39.6753
44.183		42.512		43.8413		37.1417		49.3741			44.0521		41.9384			41.4438		43.683		41.9255			44.0706			47.0443			37.3446		40.6472		39.6753
44.183		42.512		43.8402		37.1418		49.3741			44.0521		41.9384			41.4432		43.683		41.9255			44.0706			47.0444			37.344		40.651		39.6739
44.1825		42.5127		43.8402		37.1415		49.3735			44.0507		41.9384			41.4432		43.683		41.9256			44.0572			47.0444			37.3439		40.651		39.6739
44.1825		42.5128		43.8407		37.1415		49.3735			44.0508		41.9384			41.4409		43.6832		41.9256			44.0572			47.0443			37.3443		40.6519		39.6825
44.1825		42.5124		43.8407		37.141		49.3722			44.0512		41.9385			41.4409		43.6832		41.9268			44.0529			47.0443			37.3443		40.6519		39.6825
44.1825		42.5124		43.8389		37.141		49.3722			44.0512		41.9385			41.4395		43.6829		41.9268			44.0529			47.0443			37.3445		40.6602		39.6718
44.1822		42.513		43.8389		37.1419		49.3698			44.0508		41.9382			41.4395		43.6829		41.9258			44.0559			47.0443			37.3445		40.6602		39.6718
44.1822		42.513		43.8392		37.1419		49.3698			44.0508		41.9382			41.44		43.684		41.9258			44.0559			47.0442			37.3444		40.6723		39.6812
44.1826		42.5131		43.8392		37.1414		49.3686			44.0503		41.9383			41.44		43.684		41.9252			44.0518			47.0442			37.3444		40.6723		39.6812
44.1826		42.5131		43.8388		37.1414		49.3686			44.0503		41.9383			41.4396		43.6827		41.9252			44.0518			47.0442			37.344		40.6729		39.6858
44.182		42.5134		43.8388		37.1414		49.3682			44.0503		41.938			41.4396		43.6827		41.9265			44.0554			47.0442			37.344		40.6729		39.6858
44.182		42.5134		43.8395		37.1411		49.3682			44.0515		41.938			41.4369		43.6834		41.9265			44.0554			47.0437			37.344		40.6487		39.6844
44.1815		42.513		43.8395		37.1411		49.3699			44.0516		41.9386			41.4369		43.6834		41.925			44.0589			47.0437			37.344		40.6487		39.6844
44.1815		42.513		43.8382		37.142		49.3699			44.0516		41.9386			41.4369		43.6836		41.925			44.0589			47.0442			37.344		40.6527		39.687
44.1829		42.5126		43.8382		37.142		49.3705			44.0516		41.9383			41.4365		43.6836		41.9249			44.0589			47.0442			37.344		40.6527		39.687
44.1829		42.5126		43.8416		37.1413		49.3705			44.0505		41.9383			41.4365		43.6826		41.9249			44.0606			47.0443			37.344		40.647		39.6795
44.1825		42.513		43.8416		37.1414		49.3704			44.0506		41.9384			41.4397		43.6826		41.927			44.0606			47.0443			37.344		40.647		39.6795
44.1825		42.513		43.8398		37.141		49.3704			44.0511		41.9384			41.4397		43.6826		41.927			44.073			47.0443			37.344		40.6457		39.6692
44.1832		42.5129		43.8398		37.141		49.3692			44.0511		41.9386			41.4427		43.6826		41.9248			44.073			47.0443			37.3436		40.6456		39.6692
44.1832		42.5129		43.8398		37.1416		49.3692			44.0498		41.9386			41.4427		43.684		41.9248			44.0725			47.0442			37.3436		40.662		39.682
44.1826		42.5132		43.8395		37.1416		49.3728			44.0498		41.9384			41.4441		43.684		41.9259			44.0725			47.0442			37.3444		40.662		39.682
44.1826		42.5132		43.8395		37.1412		49.3728			44.0495		41.9384			41.4441		43.683		41.9259			44.0721			47.0442			37.3444		40.6693		39.6747
44.1827		42.5127		43.841		37.1412		49.3725			44.0495		41.9386			41.4432		43.683		41.9269			44.0721			47.0442			37.3444		40.6692		39.6747
44.1827		42.5127		43.841		37.141		49.3725			44.051		41.9386			41.4432		43.6832		41.9269			44.0645			47.0442			37.3444		40.6688		39.6791
44.1823		42.5127		43.8398		37.141		49.3722			44.051		41.9388			41.4376		43.6832		41.9253			44.0645			47.0444			37.3441		40.6688		39.6791
44.1823		42.5129		43.8398		37.1413		49.3722			44.0499		41.9388			41.4376		43.6833		41.9253			44.0522			47.0444			37.3441		40.6576		39.6791
44.1822		42.5129		43.841		37.1413		49.3722			44.05		41.9388			41.4354		43.6833		41.926			44.0522			47.0442			37.3439		40.6576		39.69
44.1822		42.513		43.841		37.1409		49.3721			44.0495		41.9388			41.4354		43.6833		41.926			44.0506			47.0442			37.3439		40.6547		39.69
44.1822		42.513		43.8407		37.1409		49.3721			44.0495		41.9388			41.4386		43.6833		41.9261			44.0506			47.0444			37.3447		40.6547		39.685
44.1829		42.5135		43.8407		37.1411		49.3725			44.0509		41.9389			41.4386		43.6833		41.9261			44.0477			47.0444			37.3447		40.6531		39.685
44.1829		42.5135		43.8386		37.1411		49.3725			44.0509		41.9389			41.4403		43.6829		41.9263			44.0477			47.0442			37.3443		40.653		39.6831
44.1822		42.5121		43.8386		37.1414		49.3715			44.0498		41.9389			41.4403		43.6829		41.9263			44.0504			47.0442			37.3443		40.6522		39.6831
44.1822		42.5121		43.8377		37.1414		49.3715			44.0498		41.9389			41.4409		43.6832		41.9263			44.0504			47.0444			37.3447		40.6522		39.6858
44.183		42.5127		43.8377		37.1402		49.3722			44.05		41.9391			41.4409		43.6832		41.9252			44.0485			47.0444			37.3447		40.6522		39.6858
44.183		42.5127		43.8386		37.1402		49.3722			44.0501		41.9391			41.4424		43.6827		41.9252			44.0485			47.0441			37.3445		40.6544		39.6713
44.182		42.5128		43.8386		37.1409		49.3704			44.0504		41.9384			41.4424		43.6827		41.9268			44.0511			47.0441			37.3445		40.6544		39.6713
44.182		42.5128		43.8391		37.1409		49.3704			44.0504		41.9384			41.4402		43.6829		41.9268			44.0511			47.0443			37.3448		40.6687		39.6722
44.1825		42.5126		43.8391		37.1413		49.3693			44.0502		41.9386			41.4402		43.6829		41.9267			44.0672			47.0443			37.3448		40.6687		39.6722
44.1825		42.5127		43.8406		37.1413		49.3693			44.0502		41.9386			41.4374		43.6831		41.9267			44.0672			47.0442			37.3441		40.6649		39.677
44.1829		42.5132		43.8406		37.1399		49.366			44.0501		41.9388			41.4374		43.6831		41.9253			44.0676			47.0442			37.344		40.6649		39.677
44.1829		42.5132		43.8397		37.1399		49.366			44.0501		41.9388			41.4367		43.6827		41.9253			44.0676			47.0441			37.3442		40.6583		39.689
44.183		42.5127		43.8397		37.14		49.3677			44.0501		41.9385			41.4367		43.6827		41.9261			44.0698			47.0441			37.3442		40.6583		39.689
44.183		42.5127		43.8389		37.1407		49.3677			44.0499		41.9385			41.4355		43.6846		41.9261			44.0698			47.0443			37.3438		40.656		39.6851
44.1826		42.5127		43.8389		37.1407		49.3682			44.0499		41.9386			41.4355		43.6846		41.9271			44.0698			47.0443			37.3438		40.6559		39.6851
44.1826		42.5127		43.84		37.1412		49.3682			44.0489		41.9386			41.4342		43.6839		41.9271			44.074			47.0442			37.3438		40.6519		39.6823
44.1819		42.5128		43.84		37.1412		49.3692			44.0489		41.9385			41.4342		43.6839		41.9256			44.074			47.0442			37.3442		40.6518		39.6823
44.1819		42.5128		43.8363		37.1397		49.3692			44.0501		41.9385			41.4342		43.6846		41.9256			44.0612			47.0441			37.3442		40.6501		39.6763
44.1824		42.5128		43.8363		37.1397		49.3692			44.0501		41.9384			41.4363		43.6846		41.9251			44.0612			47.0441			37.3442		40.6501		39.6763
44.1824		42.5129		43.8364		37.14		49.3692			44.0497		41.9384			41.4363		43.6849		41.9251			44.0564			47.0442			37.3442		40.6616		39.6857
44.1831		42.5129		43.8364		37.14		49.3699			44.0497		41.9388			41.4412		43.6849		41.9266			44.0564			47.0442			37.3436		40.6616		39.6857
44.1831		42.5129		43.8364		37.1406		49.3699			44.0492		41.9388			41.4412		43.6833		41.9266			44.0533			47.0441			37.3436		40.6667		39.6808
44.1822		42.5129		43.8378		37.1406		49.3718			44.0492		41.9387			41.4404		43.6833		41.925			44.0533			47.0441			37.3444		40.6667		39.6808
44.1822		42.5125		43.8378		37.1394		49.3718			44.0502		41.9387			41.4404		43.6844		41.925			44.0502			47.0441			37.3444		40.6707		39.6745
44.1829		42.5126		43.838		37.1394		49.3723			44.0502		41.9396			41.4404		43.6844		41.924			44.0502			47.0441			37.3441		40.6707		39.6745
44.1829		42.5125		43.838		37.1401		49.3723			44.0497		41.9396			41.4404		43.6839		41.924			44.0502			47.0441			37.3441		40.6638		39.6743
44.1829		42.5125		43.84		37.1401		49.3736			44.0497		41.9396			41.4388		43.6839		41.9265			44.0502			47.0443			37.345		40.6638		39.6743
44.1818		42.5127		43.84		37.1407		49.3736			44.0496		41.9386			41.4388		43.6827		41.9265			44.0535			47.0443			37.345		40.6499		39.695
44.1818		42.5127		43.839		37.1407		49.3715			44.0496		41.9386			41.4358		43.6827		41.9249			44.0535			47.0442			37.3446		40.6499		39.695
44.1822		42.5126		43.8391		37.139		49.3715			44.0499		41.9386			41.4358		43.6834		41.9249			44.0609			47.0442			37.3446		40.6552		39.6848
44.1822		42.5127		43.8383		37.1391		49.3687			44.05		41.9386			41.4362		43.6834		41.9247			44.0609			47.0443			37.3449		40.6552		39.6848
44.1832		42.5125		43.8383		37.14		49.3687			44.0487		41.9387			41.4362		43.6834		41.9247			44.066			47.0443			37.3449		40.6491		39.6848
44.1831		42.5125		43.8363		37.14		49.3687			44.0487		41.9387			41.4391		43.6835		41.9271			44.066			47.0442			37.3446		40.6491		39.6838
44.1827		42.5125		43.8363		37.1403		49.3678			44.0499		41.9385			41.4391		43.6835		41.9271			44.0755			47.0442			37.3445		40.6491		39.6838
44.1827		42.5125		43.8381		37.1403		49.3678			44.0499		41.9385			41.4415		43.6832		41.9249			44.0755			47.0443			37.3441		40.6587		39.6807
44.1828		42.5123		43.8381		37.1391		49.3671			44.0502		41.9388			41.4415		43.6832		41.9249			44.0743			47.0443			37.3441		40.6587		39.6807
44.1828		42.5123		43.8388		37.1391		49.3671			44.0503		41.9388			41.4424		43.6836		41.9256			44.0743			47.0444			37.3437		40.6704		39.6791
44.1821		42.5129		43.8388		37.1398		49.3671			44.0492		41.9384			41.4424		43.6836		41.9256			44.0715			47.0444			37.3437		40.6704		39.6791
44.1821		42.5129		43.8376		37.1398		49.3671			44.0492		41.9384			41.4417		43.6836		41.9256			44.0715			47.0442			37.3435		40.6755		39.6797
44.183		42.5131		43.8376		37.1398		49.365			44.0494		41.9388			41.4417		43.6836		41.9271			44.0721			47.0442			37.3435		40.6754		39.6797
44.183		42.5131		43.8386		37.1402		49.365			44.0494		41.9388			41.44		43.6836		41.9271			44.0721			47.0445			37.3442		40.656		39.6794
44.183		42.5132		43.8386		37.1402		49.3659			44.0493		41.9386			41.44		43.6836		41.9249			44.0576			47.0445			37.3442		40.656		39.6794
44.183		42.5132		43.837		37.1391		49.3659			44.0493		41.9386			41.4366		43.6841		41.9249			44.0576			47.0441			37.344		40.6576		39.6768
44.1828		42.5127		43.837		37.1391		49.3663			44.0493		41.9387			41.4366		43.6841		41.9254			44.0533			47.0441			37.344		40.6576		39.6768
44.1828		42.5127		43.8382		37.1402		49.3663			44.0493		41.9387			41.4382		43.6834		41.9254			44.0533			47.0439			37.3441		40.6564		39.6899
44.1823		42.5129		43.8382		37.1402		49.3711			44.0493		41.9388			41.4382		43.6834		41.9271			44.0533			47.0439			37.3441		40.6564		39.6899
44.1823		42.5129		43.8384		37.1399		49.3711			44.0501		41.9388			41.4401		43.6832		41.9271			44.0549			47.0444			37.3441		40.6507		39.6855
44.1823		42.5123		43.8384		37.1399		49.3716			44.0501		41.9389			41.4401		43.6832		41.9254			44.0549			47.0444			37.344		40.6507		39.6855
44.1823		42.5123		43.8374		37.1394		49.3716			44.0503		41.9389			41.4415		43.6845		41.9254			44.0513			47.0441			37.344		40.6651		39.6855
44.1828		42.5127		43.8374		37.1394		49.3724			44.0504		41.9388			41.4415		43.6845		41.9261			44.0513			47.0441			37.3444		40.6651		39.6855
44.1828		42.5127		43.8374		37.1404		49.3724			44.0495		41.9388			41.4415		43.6838		41.9261			44.0554			47.044			37.3444		40.6656		39.6864
44.1828		42.5127		43.838		37.1404		49.3734			44.0496		41.939			41.4415		43.6838		41.926			44.0554			47.044			37.3442		40.6656		39.6864
44.1828		42.5127		43.838		37.1397		49.3734			44.0503		41.939			41.4415		43.6836		41.926			44.0685			47.044			37.3442		40.6751		39.6828
44.1823		42.5127		43.8374		37.1397		49.3729			44.0503		41.9385			41.4427		43.6836		41.9261			44.0685			47.0441			37.3442		40.6751		39.6828
44.1823		42.5118		43.8374		37.1391		49.3729			44.0497		41.9385			41.4427		43.6848		41.9261			44.0721			47.0441			37.3442		40.6596		39.6695
44.1823		42.5118		43.8382		37.1391		49.3719			44.0497		41.9385			41.4408		43.6848		41.9255			44.0721			47.0442			37.3438		40.6596		39.6695
44.1821		42.5119		43.8382		37.1401		49.3719			44.0496		41.9382			41.4408		43.6838		41.9255			44.0722			47.0442			37.3438		40.661		39.6814
44.1821		42.5119		43.8392		37.1401		49.3716			44.0496		41.9382			41.4407		43.6838		41.9264			44.0722			47.0439			37.3438		40.661		39.6814
44.1818		42.5122		43.8392		37.1395		49.3716			44.0512		41.9387			41.4407		43.6838		41.9264			44.0726			47.0439			37.3438		40.6558		39.6815
44.1818		42.5122		43.8378		37.1395		49.3712			44.0512		41.9387			41.441		43.6842		41.9259			44.0726			47.0443			37.3438		40.6558		39.6815
44.1824		42.5118		43.8378		37.139		49.3712			44.0503		41.9386			41.441		43.6842		41.9259			44.0782			47.0443			37.3438		40.6523		39.6899
44.1824		42.5118		43.8396		37.139		49.3687			44.0503		41.9386			41.4388		43.6848		41.9258			44.0782			47.0444			37.3439		40.6523		39.6899
44.1825		42.511		43.8396		37.1396		49.3687			44.0498		41.938			41.4388		43.6848		41.9258			44.065			47.0444			37.3439		40.6523		39.6899
44.1825		42.511		43.838		37.1396		49.3687			44.0498		41.938			41.438		43.684		41.9258			44.065			47.0438			37.3434		40.6576		39.6872
44.1821		42.5107		43.838		37.1386		49.37			44.051		41.9391			41.438		43.684		41.9258			44.0563			47.0438			37.3434		40.6576		39.6872
44.1821		42.5107		43.8366		37.1386		49.37			44.051		41.9391			41.4415		43.6833		41.9259			44.0563			47.0444			37.3437		40.669		39.6824
44.1824		42.5111		43.8366		37.139		49.3715			44.0499		41.9385			41.4415		43.6833		41.9259			44.0516			47.0444			37.3437		40.669		39.6824
44.1824		42.5111		43.837		37.139		49.3715			44.0499		41.9385			41.444		43.6847		41.9247			44.0516			47.0442			37.3436		40.6761		39.6786
44.1826		42.5118		43.837		37.139		49.3721			44.051		41.939			41.444		43.6847		41.9247			44.0449			47.0442			37.3436		40.6761		39.6786
44.1826		42.5118		43.8379		37.1398		49.3721			44.051		41.939			41.4443		43.6825		41.9247			44.0449			47.0442			37.3444		40.6647		39.6913
44.1834		42.5111		43.8379		37.1398		49.3714			44.051		41.9385			41.4443		43.6825		41.9266			44.0514			47.0442			37.3444		40.6647		39.6913
44.1834		42.5111		43.8401		37.1385		49.3714			44.0506		41.9385			41.4428		43.6838		41.9266			44.0514			47.0437			37.3437		40.6683		39.6736
44.183		42.5119		43.8401		37.1385		49.3726			44.0506		41.9389			41.4428		43.6838		41.9264			44.0513			47.0437			37.3437		40.6683		39.6736
44.183		42.5119		43.839		37.1391		49.3726			44.0494		41.9389			41.4408		43.6846		41.9264			44.0513			47.044			37.3442		40.6545		39.6713
44.183		42.5121		43.839		37.1391		49.3731			44.0494		41.9386			41.4408		43.6846		41.9247			44.0488			47.044			37.3442		40.6545		39.6713
44.183		42.5121		43.8399		37.1397		49.3731			44.0501		41.9386			41.4368		43.6834		41.9247			44.0488			47.0442			37.344		40.6537		39.684
44.1825		42.512		43.8399		37.1397		49.3749			44.0501		41.9387			41.4368		43.6834		41.9261			44.0627			47.0442			37.344		40.6537		39.684
44.1825		42.512		43.8398		37.1388		49.3749			44.0504		41.9387			41.4384		43.685		41.9261			44.0627			47.0438			37.344		40.6589		39.681
44.1825		42.5122		43.8398		37.1388		49.3747			44.0504		41.9388			41.4384		43.685		41.9255			44.0664			47.0438			37.3434		40.6589		39.681
44.1825		42.5122		43.8398		37.1394		49.3747			44.0505		41.9388			41.4398		43.6845		41.9255			44.0664			47.0439			37.3434		40.6645		39.6919
44.1823		42.5128		43.8395		37.1394		49.3737			44.0505		41.9388			41.4398		43.6845		41.9249			44.0664			47.0439			37.3442		40.6645		39.6919
44.1823		42.5128		43.8395		37.1397		49.3737			44.0517		41.9388			41.4398		43.6834		41.9249			44.0692			47.0439			37.3442		40.6741		39.6922
44.1828		42.5128		43.8391		37.1397		49.3744			44.0517		41.9388			41.4384		43.6834		41.9256			44.0692			47.0444			37.3435		40.6741		39.6922
44.1828		42.5125		43.8391		37.1383		49.3744			44.0512		41.9388			41.4384		43.684		41.9256			44.0693			47.0444			37.3435		40.6678		39.6815
44.1828		42.5125		43.8405		37.1383		49.3745			44.0512		41.9388			41.4422		43.684		41.9247			44.0693			47.0444			37.3438		40.6677		39.6815
44.1827		42.5129		43.8405		37.1392		49.3745			44.0498		41.9394			41.4422		43.684		41.9247			44.0657			47.0444			37.3437		40.6626		39.6838
44.1827		42.5129		43.8408		37.1392		49.3731			44.0498		41.9394			41.445		43.684		41.9242			44.0657			47.0442			37.344		40.6626		39.6838
44.1829		42.5131		43.8408		37.1394		49.3731			44.0512		41.9385			41.445		43.6846		41.9242			44.0532			47.0442			37.344		40.658		39.68
44.1829		42.5131		43.8383		37.1394		49.3729			44.0513		41.9385			41.4444		43.6846		41.926			44.0532			47.0444			37.3433		40.658		39.68
44.183		42.5131		43.8384		37.1382		49.3729			44.0498		41.939			41.4444		43.6846		41.926			44.0443			47.0444			37.3433		40.658		39.68
44.183		42.5131		43.8408		37.1383		49.3735			44.0498		41.939			41.4424		43.6841		41.9254			44.0443			47.0442			37.3441		40.6562		39.6748
44.1821		42.513		43.8408		37.1388		49.3735			44.0499		41.9388			41.4424		43.6841		41.9254			44.051			47.0442			37.3441		40.6561		39.6748
44.1821		42.513		43.8406		37.1388		49.3737			44.05		41.9388			41.4398		43.684		41.9252			44.051			47.0442			37.3445		40.657		39.6743
44.183		42.5131		43.8406		37.1397		49.3737			44.0516		41.9388			41.4398		43.684		41.9252			44.0464			47.0442			37.3445		40.657		39.6743
44.183		42.5131		43.8403		37.1398		49.3737			44.0516		41.9388			41.4352		43.6842		41.9258			44.0464			47.0444			37.3436		40.6701		39.689
44.1827		42.5126		43.8403		37.1378		49.3736			44.0501		41.9392			41.4352		43.6842		41.9258			44.0484			47.0444			37.3436		40.6701		39.689
44.1827		42.5126		43.8412		37.1378		49.3736			44.0501		41.9392			41.4377		43.684		41.9258			44.0484			47.0442			37.3435		40.6739		39.6936
44.1822		42.5124		43.8412		37.139		49.3749			44.0506		41.9388			41.4377		43.684		41.9258			44.0548			47.0442			37.3435		40.6739		39.6936
44.1822		42.5124		43.8402		37.139		49.3749			44.0506		41.9388			41.4421		43.6842		41.9258			44.0548			47.0444			37.3435		40.6597		39.6895
44.1818		42.5126		43.8402		37.139		49.3729			44.0516		41.939			41.4421		43.6842		41.9258			44.0585			47.0444			37.3435		40.6597		39.6895
44.1818		42.5126		43.8402		37.1395		49.3729			44.0516		41.939			41.4427		43.6846		41.9258			44.0585			47.0442			37.3437		40.6572		39.6839
44.1825		42.5123		43.8402		37.1395		49.3746			44.0505		41.9386			41.4427		43.6846		41.9254			44.0684			47.0442			37.3436		40.6571		39.6839
44.1825		42.5123		43.842		37.1374		49.3746			44.0506		41.9386			41.4422		43.6849		41.9254			44.0684			47.0443			37.3443		40.6553		39.6849
44.1827		42.5116		43.842		37.1374		49.3746			44.051		41.939			41.4422		43.6849		41.9278			44.0736			47.0443			37.3443		40.6553		39.6849
44.1827		42.5116		43.8398		37.1385		49.3746			44.051		41.939			41.4414		43.6835		41.9278			44.0736			47.0442			37.3443		40.6496		39.6711
44.1824		42.5123		43.8398		37.1385		49.3738			44.0511		41.9394			41.4414		43.6835		41.9254			44.0734			47.0442			37.3443		40.6496		39.6711
44.1824		42.5123		43.8417		37.1391		49.3738			44.0509		41.9394			41.436		43.6841		41.9254			44.0734			47.0445			37.3439		40.6618		39.68
44.1824		42.5123		43.8417		37.1391		49.375			44.0509		41.9391			41.436		43.6841		41.9266			44.0622			47.0445			37.3439		40.6618		39.68
44.1824		42.5123		43.8409		37.1374		49.375			44.0499		41.9391			41.436		43.6849		41.9266			44.0622			47.0442			37.3439		40.6672		39.6765
44.1825		42.5123		43.8409		37.1374		49.3757			44.0499		41.9392			41.4343		43.6849		41.9274			44.0548			47.0442			37.3443		40.6672		39.6765
44.1825		42.5123		43.8384		37.1384		49.3757			44.0503		41.9392			41.4343		43.6838		41.9274			44.0548			47.0444			37.3443		40.6725		39.6733
44.1825		42.5123		43.8384		37.1384		49.3737			44.0503		41.939			41.4362		43.6838		41.926			44.0548			47.0444			37.344		40.6725		39.6733
44.1825		42.5129		43.8384		37.1391		49.3737			44.0506		41.939			41.4362		43.6851		41.926			44.0533			47.0444			37.344		40.6593		39.6851
44.183		42.5129		43.8413		37.1391		49.3739			44.0506		41.939			41.4374		43.6851		41.9263			44.0533			47.0443			37.3442		40.6593		39.6851
44.183		42.5131		43.8413		37.1377		49.3739			44.0493		41.9392			41.4374		43.6855		41.9263			44.0489			47.0443			37.3442		40.6523		39.6924
44.1824		42.5131		43.8398		37.1377		49.3738			44.0494		41.9392			41.438		43.6855		41.9275			44.0489			47.0442			37.3441		40.6523		39.6924
44.1824		42.5131		43.8398		37.138		49.3738			44.0507		41.9397			41.438		43.6847		41.9275			44.055			47.0442			37.3441		40.6563		39.6901
44.1824		42.5131		43.8402		37.1381		49.3734			44.0507		41.9397			41.4418		43.6847		41.9257			44.055			47.0445			37.344		40.6562		39.6901
44.1831		42.5129		43.8402		37.1382		49.3734			44.0503		41.9389			41.4418		43.6847		41.9257			44.0533			47.0445			37.344		40.6502		39.6854
44.1831		42.5129		43.8418		37.1382		49.3749			44.0503		41.9389			41.4419		43.6851		41.926			44.0533			47.0444			37.344		40.6502		39.6854
44.1826		42.5128		43.8418		37.1375		49.3749			44.0495		41.9391			41.4419		43.6851		41.926			44.0487			47.0444			37.344		40.6603		39.6854
44.1826		42.5128		43.8407		37.1375		49.3764			44.0495		41.9391			41.4392		43.6845		41.927			44.0487			47.0438			37.3443		40.6603		39.6823
44.1827		42.5123		43.8407		37.1388		49.3764			44.0512		41.939			41.4392		43.6845		41.927			44.0709			47.0438			37.3442		40.6603		39.6823
44.1827		42.5123		43.8403		37.1388		49.3764			44.0513		41.939			41.4399		43.6835		41.9261			44.0709			47.0442			37.344		40.6672		39.68
44.1821		42.5132		43.8403		37.1377		49.3748			44.0498		41.9392			41.4399		43.6835		41.9261			44.0725			47.0442			37.344		40.6672		39.68
44.1821		42.5132		43.8411		37.1377		49.3748			44.0498		41.9392			41.4368		43.6833		41.9253			44.0725			47.0441			37.3439		40.6737		39.6818
44.1821		42.513		43.8411		37.1374		49.375			44.0501		41.9394			41.4368		43.6833		41.9253			44.0728			47.0441			37.3439		40.6736		39.6818
44.1821		42.513		43.839		37.1375		49.375			44.0501		41.9394			41.4349		43.6842		41.926			44.0728			47.0442			37.3441		40.684		39.6738
44.1825		42.5132		43.839		37.1375		49.3737			44.0517		41.9395			41.4349		43.6842		41.926			44.0751			47.0442			37.3441		40.684		39.6738
44.1825		42.5132		43.8406		37.139		49.3737			44.0517		41.9395			41.4387		43.6831		41.9265			44.0751			47.0441			37.3439		40.7077		39.6965
44.1825		42.5134		43.8406		37.139		49.3734			44.0502		41.9394			41.4387		43.6831		41.9265			44.0717			47.0441			37.3439		40.7077		39.6965
44.1825		42.5134		43.8408		37.1378		49.3734			44.0502		41.9394			41.4427		43.6834		41.9265			44.0717			47.0443			37.3441		40.708		39.6869
44.1819		42.5135		43.8408		37.1378		49.3735			44.05		41.939			41.4427		43.6834		41.9257			44.0633			47.0443			37.3441		40.708		39.6869
44.1819		42.5135		43.8402		37.1369		49.3735			44.05		41.939			41.4431		43.6842		41.9257			44.0633			47.0441			37.3441		40.6852		39.6832
44.1826		42.5129		43.8402		37.1369		49.3709			44.05		41.9396			41.4431		43.6842		41.9269			44.0544			47.0441			37.3441		40.6852		39.6832
44.1825		42.5129		43.8397		37.1385		49.3709			44.0508		41.9396			41.441		43.6831		41.9269			44.0544			47.0443			37.3438		40.6831		39.6852
44.1828		42.5132		43.8397		37.1385		49.3724			44.0508		41.9388			41.441		43.6831		41.925			44.0526			47.0443			37.3438		40.6831		39.6852
44.1828		42.5132		43.8405		37.1373		49.3724			44.0495		41.9388			41.4384		43.6833		41.925			44.0526			47.0442			37.3438		40.6677		39.6803
44.1824		42.5126		43.8405		37.1373		49.3714			44.0496		41.9388			41.4384		43.6833		41.9247			44.0485			47.0442			37.3444		40.6677		39.6803
44.1824		42.5126		43.8395		37.137		49.3714			44.0504		41.9388			41.434		43.6844		41.9247			44.0485			47.0442			37.3444		40.6694		39.6775
44.1822		42.5133		43.8395		37.137		49.3721			44.0504		41.9388			41.434		43.6844		41.9256			44.0489			47.0442			37.3441		40.6694		39.6775
44.1822		42.5133		43.8395		37.1388		49.3721			44.0512		41.9388			41.434		43.6827		41.9256			44.0489			47.0442			37.3441		40.6765		39.6778
44.1821		42.5133		43.842		37.1389		49.3732			44.0512		41.9391			41.4347		43.6827		41.9254			44.0489			47.0445			37.3445		40.6765		39.6778
44.1821		42.5132		43.842		37.1377		49.3732			44.05		41.9391			41.4347		43.6839		41.9254			44.0536			47.0445			37.3445		40.6754		39.6859
44.1826		42.5132		43.8399		37.1377		49.3742			44.05		41.9389			41.4401		43.6839		41.9246			44.0536			47.0442			37.3442		40.6754		39.6859
44.1826		42.5127		43.8399		37.1373		49.3742			44.0513		41.9389			41.4401		43.6839		41.9246			44.0614			47.0442			37.3442		40.6659		39.6866
44.1828		42.5127		43.8399		37.1373		49.3726			44.0513		41.9386			41.4408		43.6834		41.9258			44.0614			47.0443			37.3443		40.6659		39.6866
44.1828		42.5128		43.8399		37.1386		49.3726			44.051		41.9386			41.4408		43.6834		41.9258			44.07			47.0443			37.3443		40.6702		39.6859
44.1822		42.5128		43.8407		37.1386		49.373			44.051		41.9386			41.4424		43.6832		41.9259			44.07			47.0442			37.3446		40.6702		39.6859
44.1822		42.5128		43.8407		37.137		49.373			44.0504		41.9392			41.4424		43.6832		41.9259			44.0724			47.0442			37.3446		40.6702		39.6859
44.1823		42.5129		43.8405		37.137		49.3732			44.0504		41.9392			41.4422		43.6843		41.9254			44.0724			47.0441			37.3441		40.6546		39.6805
44.1823		42.5131		43.8405		37.1374		49.3732			44.0516		41.9386			41.4422		43.6843		41.9254			44.0674			47.0441			37.3441		40.6546		39.6805
44.1823		42.5131		43.8401		37.1374		49.3716			44.0516		41.9386			41.4407		43.6843		41.9263			44.0674			47.0441			37.3437		40.6692		39.6847
44.1825		42.5124		43.8401		37.138		49.3716			44.0511		41.9387			41.4407		43.6843		41.9263			44.0666			47.0441			37.3437		40.6692		39.6847
44.1825		42.5124		43.8404		37.138		49.372			44.0511		41.9387			41.4405		43.6834		41.9261			44.0666			47.0442			37.3436		40.6769		39.683
44.1829		42.5117		43.8404		37.138		49.372			44.0509		41.9391			41.4405		43.6834		41.9261			44.0572			47.0442			37.3436		40.6769		39.683
44.1828		42.5117		43.8384		37.1373		49.372			44.051		41.9391			41.4415		43.6844		41.925			44.0572			47.0443			37.344		40.6723		39.6781
44.1828		42.5122		43.8384		37.1373		49.3699			44.0526		41.9392			41.4415		43.6844		41.925			44.0491			47.0443			37.344		40.6723		39.6781
44.1828		42.5122		43.8392		37.1377		49.3699			44.0526		41.9392			41.4412		43.6831		41.9263			44.0491			47.0441			37.3442		40.6712		39.6773
44.1823		42.512		43.8392		37.1377		49.3688			44.051		41.9392			41.4412		43.6831		41.9263			44.0468			47.0441			37.3442		40.6712		39.6773
44.1823		42.512		43.8397		37.1381		49.3688			44.0511		41.9392			41.4408		43.682		41.9263			44.0468			47.0442			37.3447		40.6629		39.707
44.1823		42.5118		43.8397		37.1381		49.3686			44.0514		41.9393			41.4408		43.682		41.9255			44.0468			47.0442			37.3447		40.6629		39.707
44.1823		42.5118		43.8399		37.1369		49.3686			44.0514		41.9393			41.444		43.6835		41.9255			44.0468			47.0439			37.3448		40.6609		39.6928
44.1824		42.5122		43.8399		37.137		49.3667			44.0514		41.939			41.444		43.6835		41.9259			44.049			47.0439			37.3448		40.6609		39.6928
44.1823		42.5122		43.8403		37.1372		49.3667			44.0519		41.939			41.4443		43.6835		41.9259			44.049			47.0443			37.3441		40.6727		39.6767
44.1825		42.5114		43.8403		37.1372		49.3671			44.0519		41.9391			41.4443		43.6835		41.9256			44.0481			47.0443			37.3441		40.6727		39.6767
44.1825		42.5114		43.8403		37.1377		49.3671			44.0505		41.9391			41.4414		43.6837		41.9256			44.0481			47.0442			37.3441		40.6806		39.6803
44.1823		42.5121		43.8403		37.1378		49.3665			44.0506		41.9391			41.4414		43.6837		41.9271			44.0481			47.0442			37.3436		40.6806		39.6803
44.1823		42.5121		43.8402		37.1365		49.3665			44.0515		41.9391			41.4409		43.6842		41.9271			44.0674			47.0442			37.3436		40.668		39.6764
44.1824		42.5121		43.8402		37.1365		49.3692			44.0515		41.9392			41.4409		43.6842		41.9265			44.0674			47.0439			37.3437		40.6679		39.6764
44.1824		42.5121		43.8401		37.1375		49.3692			44.0516		41.9392			41.4413		43.6829		41.9265			44.0677			47.0439			37.3437		40.6708		39.6815
44.1828		42.5121		43.8401		37.1375		49.3685			44.0517		41.9389			41.4413		43.6829		41.9259			44.0677			47.0439			37.3438		40.6708		39.6815
44.1828		42.5126		43.8401		37.1377		49.3685			44.0513		41.9389			41.4403		43.6835		41.9259			44.0664			47.0439			37.3438		40.6573		39.677
44.1825		42.5126		43.8381		37.1377		49.3704			44.0513		41.9388			41.4403		43.6835		41.9276			44.0664			47.0442			37.3434		40.6573		39.677
44.1825		42.5125		43.8381		37.1367		49.3704			44.0515		41.9388			41.4403		43.6841		41.9276			44.0748			47.0442			37.3434		40.6646		39.6822
44.182		42.5125		43.8394		37.1367		49.3703			44.0515		41.9392			41.4419		43.6841		41.9259			44.0748			47.0438			37.3434		40.6646		39.6822
44.182		42.5126		43.8394		37.1375		49.3703			44.0513		41.9392			41.4419		43.6826		41.9259			44.0721			47.0438			37.3434		40.6726		39.6842
44.1822		42.5126		43.8407		37.1376		49.3685			44.0513		41.9396			41.4441		43.6826		41.9261			44.0721			47.044			37.344		40.6726		39.6842
44.1822		42.5128		43.8407		37.1374		49.3685			44.0502		41.9396			41.4441		43.6826		41.9261			44.0645			47.044			37.344		40.6779		39.6842
44.1826		42.5128		43.8394		37.1375		49.3693			44.0502		41.9396			41.4443		43.6829		41.9278			44.0645			47.0442			37.344		40.6779		39.6882
44.1826		42.5131		43.8394		37.1363		49.3693			44.0515		41.9394			41.4443		43.6829		41.9278			44.0561			47.0442			37.344		40.6755		39.6882
44.1824		42.5131		43.8416		37.1363		49.3688			44.0515		41.9394			41.4422		43.6837		41.9272			44.0561			47.044			37.3445		40.6755		39.6843
44.1824		42.5127		43.8416		37.1363		49.3688			44.0513		41.9392			41.4422		43.6837		41.9272			44.0469			47.044			37.3445		40.6693		39.6843
44.1819		42.5127		43.8413		37.1372		49.367			44.0513		41.9392			41.4443		43.683		41.9264			44.0469			47.0443			37.3439		40.6693		39.6854
44.1819		42.5126		43.8413		37.1372		49.367			44.0512		41.9395			41.4443		43.683		41.9264			44.0495			47.0443			37.3439		40.6693		39.6854
44.1819		42.5126		43.8374		37.1369		49.3647			44.0512		41.9395			41.4438		43.6829		41.9268			44.0495			47.0444			37.344		40.6627		39.6713
44.1828		42.5129		43.8374		37.1369		49.3647			44.0518		41.9398			41.4438		43.6829		41.9268			44.0528			47.0444			37.344		40.6627		39.6713
44.1828		42.5129		43.8402		37.1362		49.3647			44.0519		41.9398			41.4434		43.684		41.9265			44.0528			47.0439			37.3443		40.662		39.671
44.183		42.5126		43.8402		37.1362		49.3625			44.0509		41.9393			41.4434		43.684		41.9265			44.054			47.0439			37.3443		40.662		39.671
44.183		42.5126		43.8413		37.137		49.3625			44.0509		41.9393			41.4435		43.6834		41.9261			44.054			47.0443			37.3438		40.6714		39.6728
44.1822		42.5125		43.8413		37.137		49.362			44.0506		41.9392			41.4435		43.6834		41.9261			44.0626			47.0443			37.3438		40.6714		39.6728
44.1822		42.5125		43.8401		37.1369		49.362			44.0506		41.9392			41.4427		43.6837		41.9261			44.0626			47.0441			37.3445		40.6722		39.6986
44.1815		42.5124		43.8401		37.1369		49.3626			44.0507		41.9399			41.4427		43.6837		41.9272			44.068			47.0441			37.3445		40.6722		39.6986
44.1815		42.5124		43.8417		37.1367		49.3626			44.0507		41.9399			41.4418		43.684		41.9272			44.068			47.0442			37.3442		40.675		39.6904
44.1827		42.5121		43.8417		37.1367		49.3612			44.0507		41.9391			41.4418		43.684		41.9261			44.073			47.0442			37.3442		40.6749		39.6904
44.1827		42.5121		43.8404		37.1367		49.3612			44.05		41.9391			41.4422		43.6832		41.9261			44.073			47.0438			37.344		40.6641		39.6795
44.1827		42.5114		43.8404		37.1368		49.3655			44.05		41.9397			41.4422		43.6832		41.9265			44.0712			47.0438			37.344		40.6641		39.6795
44.1827		42.5114		43.8391		37.1358		49.3655			44.0502		41.9397			41.4441		43.6845		41.9265			44.0712			47.0438			37.3437		40.6597		39.6835
44.1826		42.5112		43.8391		37.1358		49.3676			44.0503		41.9398			41.4441		43.6845		41.9263			44.0787			47.0438			37.3437		40.6597		39.6835
44.1826		42.5112		43.8391		37.136		49.3676			44.0507		41.9398			41.4424		43.6831		41.9263			44.0787			47.0438			37.3437		40.6619		39.6773
44.1825		42.5112		43.8399		37.136		49.3684			44.0507		41.94			41.4424		43.6831		41.9266			44.0787			47.0442			37.3445		40.6619		39.6773
44.1825		42.5114		43.8399		37.1366		49.3684			44.0505		41.94			41.4432		43.6836		41.9266			44.0669			47.0442			37.3445		40.6653		39.6773
44.1824		42.5114		43.8398		37.1366		49.3687			44.0505		41.9399			41.4432		43.6836		41.9257			44.0669			47.0442			37.3436		40.6653		39.6773
44.1824		42.5111		43.8398		37.1356		49.3687			44.052		41.9399			41.4419		43.6843		41.9257			44.0509			47.0442			37.3436		40.6807		39.6727
44.1819		42.5111		43.8401		37.1356		49.3692			44.052		41.94			41.4419		43.6843		41.926			44.0509			47.0439			37.3438		40.6807		39.6727
44.1819		42.5118		43.8401		37.1361		49.3692			44.0514		41.94			41.4378		43.6837		41.926			44.0545			47.0439			37.3438		40.675		39.6758
44.1823		42.5118		43.8405		37.1361		49.3659			44.0515		41.9398			41.4378		43.6837		41.9258			44.0545			47.0441			37.3434		40.675		39.6758
44.1823		42.512		43.8405		37.1369		49.3659			44.0507		41.9398			41.4378		43.6836		41.9258			44.0503			47.0441			37.3434		40.6653		39.6913
44.1821		42.512		43.8394		37.1369		49.3635			44.0507		41.9398			41.4387		43.6836		41.9255			44.0503			47.0441			37.3443		40.6653		39.6913
44.1821		42.5119		43.8394		37.1359		49.3635			44.0524		41.9393			41.4387		43.6843		41.9255			44.0507			47.0441			37.3443		40.6612		39.6913
44.1825		42.5119		43.8417		37.1359		49.3611			44.0524		41.9393			41.4424		43.6843		41.9264			44.0507			47.0442			37.3428		40.6611		39.6905
44.1825		42.5125		43.8417		37.136		49.3611			44.0517		41.9399			41.4424		43.6843		41.9264			44.053			47.0442			37.3428		40.6607		39.6905
44.1825		42.5125		43.8407		37.1363		49.3599			44.0517		41.9399			41.4427		43.6838		41.927			44.053			47.0443			37.3436		40.6607		39.678
44.1826		42.5125		43.8407		37.1363		49.3599			44.0507		41.9399			41.4427		43.6838		41.927			44.0603			47.0443			37.3436		40.6607		39.678
44.1826		42.5125		43.8391		37.1368		49.3594			44.0507		41.9399			41.4432		43.6839		41.9255			44.0603			47.0445			37.3434		40.6605		39.6799
44.182		42.5119		43.8391		37.1368		49.3594			44.0518		41.9397			41.4432		43.6839		41.9255			44.0661			47.0445			37.3434		40.6605		39.6799
44.182		42.5119		43.8416		37.1355		49.3576			44.0518		41.9397			41.4428		43.6841		41.925			44.0661			47.044			37.3438		40.6797		39.6797
44.1828		42.5123		43.8416		37.1355		49.3576			44.0515		41.9399			41.4428		43.6841		41.925			44.0715			47.044			37.3438		40.6797		39.6797
44.1828		42.5123		43.8402		37.1362		49.3576			44.0515		41.9399			41.4392		43.6832		41.9259			44.0715			47.0445			37.3443		40.6743		39.6852
44.183		42.5124		43.8402		37.1362		49.3582			44.0514		41.9398			41.4392		43.6832		41.9259			44.0742			47.0445			37.3443		40.6743		39.6852
44.183		42.5124		43.8389		37.1368		49.3582			44.0514		41.9398			41.4398		43.6831		41.9251			44.0742			47.0443			37.3438		40.6631		39.6757
44.1824		42.5123		43.8389		37.1368		49.3602			44.0524		41.9399			41.4398		43.6831		41.9251			44.0709			47.0443			37.3438		40.6631		39.6757
44.1824		42.5123		43.8404		37.1356		49.3602			44.0524		41.9399			41.442		43.6849		41.9252			44.0709			47.0444			37.3435		40.6606		39.6796
44.1822		42.5127		43.8404		37.1356		49.3578			44.0524		41.94			41.442		43.6849		41.9252			44.0642			47.0444			37.3435		40.6606		39.6796
44.1822		42.5127		43.8414		37.1364		49.3578			44.0522		41.94			41.4412		43.684		41.9259			44.0642			47.0445			37.3439		40.6577		39.6803
44.1819		42.5125		43.8414		37.1365		49.3644			44.0522		41.9399			41.4412		43.684		41.9259			44.0577			47.0445			37.3439		40.6577		39.6803
44.1819		42.5126		43.8411		37.1364		49.3644			44.0522		41.9399			41.4405		43.6831		41.9259			44.0577			47.0442			37.344		40.6673		39.6842
44.182		42.512		43.8412		37.1365		49.3651			44.0522		41.9399			41.4405		43.6831		41.925			44.0577			47.0442			37.344		40.6673		39.6842
44.182		42.512		43.8423		37.1356		49.3651			44.0521		41.9399			41.442		43.6842		41.925			44.0474			47.0443			37.344		40.6739		39.6825
44.1825		42.5121		43.8423		37.1357		49.3661			44.0522		41.9396			41.442		43.6842		41.9252			44.0474			47.0443			37.3446		40.6738		39.6825
44.1825		42.5121		43.8414		37.1363		49.3661			44.0516		41.9396			41.4412		43.6831		41.9252			44.0508			47.0443			37.3446		40.679		39.6833
44.1825		42.5121		43.8414		37.1363		49.3679			44.0516		41.9398			41.4412		43.6831		41.9254			44.0508			47.0444			37.3439		40.6789		39.6833
44.1825		42.5121		43.8414		37.1364		49.3679			44.0521		41.9398			41.4417		43.6833		41.9254			44.0501			47.0444			37.3439		40.6631		39.673
44.1822		42.5121		43.84		37.1364		49.3666			44.0521		41.9397			41.4417		43.6833		41.9253			44.0501			47.0442			37.3441		40.6631		39.673
44.1822		42.5114		43.84		37.1353		49.3666			44.0519		41.9397			41.4427		43.6844		41.9253			44.0457			47.0442			37.3441		40.6618		39.6777
44.183		42.5114		43.8382		37.1353		49.3604			44.052		41.9397			41.4427		43.6844		41.9253			44.0457			47.0442			37.344		40.6618		39.6777
44.183		42.511		43.8382		37.1364		49.3604			44.0513		41.9397			41.4427		43.6836		41.9253			44.058			47.0442			37.344		40.6519		39.6758
44.1827		42.511		43.8394		37.1364		49.3575			44.0513		41.9401			41.4406		43.6836		41.9252			44.058			47.0442			37.3442		40.6519		39.6758
44.1827		42.5118		43.8394		37.1359		49.3575			44.0527		41.9401			41.4406		43.6842		41.9252			44.0637			47.0442			37.3442		40.6616		39.6936
44.1822		42.5118		43.8408		37.1359		49.3551			44.0527		41.9401			41.4361		43.6842		41.9247			44.0637			47.0442			37.3438		40.6616		39.6936
44.1822		42.5115		43.8408		37.1354		49.3551			44.0518		41.94			41.4361		43.685		41.9247			44.0662			47.0442			37.3438		40.6701		39.6858
44.1822		42.5115		43.8399		37.1354		49.3523			44.0518		41.94			41.4389		43.685		41.9248			44.0662			47.0442			37.3433		40.6701		39.6858
44.1821		42.5114		43.8399		37.1354		49.3523			44.0514		41.9397			41.4389		43.685		41.9248			44.0678			47.0442			37.3433		40.6791		39.6858
44.1821		42.5114		43.8395		37.136		49.3528			44.0515		41.9397			41.4429		43.6831		41.9255			44.0678			47.0444			37.3441		40.6791		39.6793
44.1823		42.5113		43.8395		37.136		49.3528			44.0529		41.9398			41.4429		43.6831		41.9255			44.069			47.0444			37.3441		40.6755		39.6793
44.1823		42.5113		43.8414		37.1355		49.3558			44.0529		41.9398			41.4441		43.6846		41.9263			44.069			47.0442			37.3433		40.6755		39.6826
44.1826		42.5111		43.8414		37.1355		49.3558			44.0521		41.9401			41.4441		43.6846		41.9263			44.0613			47.0442			37.3433		40.667		39.6826
44.1826		42.5111		43.8405		37.1351		49.3632			44.0521		41.9401			41.4429		43.6839		41.9255			44.0613			47.0444			37.344		40.667		39.6858
44.1821		42.5111		43.8405		37.1351		49.3632			44.0517		41.9399			41.4429		43.6839		41.9255			44.0494			47.0444			37.344		40.6584		39.6858
44.1821		42.5112		43.8397		37.1359		49.3631			44.0518		41.9399			41.4393		43.6827		41.9267			44.0494			47.0439			37.3435		40.6584		39.6749
44.1817		42.5111		43.8397		37.136		49.3631			44.0527		41.9399			41.4393		43.6827		41.9267			44.0505			47.0439			37.3435		40.6584		39.6749
44.1817		42.5111		43.8413		37.1353		49.3631			44.0527		41.9399			41.4376		43.684		41.9257			44.0505			47.0442			37.3444		40.6593		39.6769
44.1826		42.5108		43.8413		37.1353		49.3661			44.0527		41.9398			41.4376		43.684		41.9257			44.0448			47.0442			37.3444		40.6593		39.6769
44.1826		42.5108		43.8403		37.1344		49.3661			44.0523		41.9398			41.4391		43.6846		41.9257			44.0448			47.044			37.344		40.6654		39.6771
44.1827		42.5113		43.8403		37.1344		49.3636			44.0523		41.9401			41.4391		43.6846		41.9257			44.0436			47.044			37.344		40.6654		39.6771
44.1827		42.5113		43.839		37.1355		49.3636			44.0527		41.9401			41.4415		43.683		41.9257			44.0436			47.0442			37.3442		40.667		39.6961
44.1828		42.5117		43.839		37.1355		49.3656			44.0527		41.9399			41.4415		43.683		41.9262			44.0436			47.0442			37.3442		40.667		39.6961
44.1828		42.5117		43.8403		37.1351		49.3656			44.053		41.9399			41.4433		43.6837		41.9262			44.0522			47.0442			37.3442		40.6807		39.6934
44.182		42.5113		43.8403		37.1351		49.3639			44.053		41.9402			41.4433		43.6837		41.9257			44.0522			47.0442			37.3441		40.6807		39.6934
44.182		42.5113		43.839		37.1354		49.3639			44.0517		41.9402			41.4433		43.6845		41.9257			44.0531			47.0442			37.3441		40.6562		39.6782
44.1825		42.512		43.839		37.1354		49.3654			44.0517		41.9402			41.4433		43.6845		41.9258			44.0531			47.0444			37.3439		40.6561		39.6782
44.1825		42.512		43.8387		37.1358		49.3654			44.0525		41.9402			41.4436		43.6832		41.9258			44.0621			47.0444			37.3439		40.6613		39.675
44.1821		42.5121		43.8387		37.1358		49.3645			44.0525		41.9399			41.4436		43.6832		41.9269			44.0621			47.0442			37.3441		40.6613		39.675
44.1821		42.5124		43.8387		37.1349		49.3645			44.0521		41.9399			41.441		43.6849		41.9269			44.0711			47.0442			37.3441		40.6612		39.6837
44.1822		42.5124		43.8406		37.1349		49.362			44.0522		41.9398			41.441		43.6849		41.9261			44.0711			47.0442			37.3439		40.6612		39.6837
44.1822		42.5123		43.8406		37.1353		49.362			44.0513		41.9398			41.441		43.6845		41.9261			44.0677			47.0442			37.3439		40.6539		39.6783
44.182		42.5123		43.8378		37.1354		49.3623			44.0513		41.9399			41.4395		43.6845		41.926			44.0677			47.0442			37.3433		40.6539		39.6783
44.182		42.5126		43.8378		37.1358		49.3623			44.0525		41.9399			41.4395		43.6831		41.926			44.0708			47.0442			37.3433		40.6715		39.6735
44.1818		42.5126		43.8398		37.1358		49.3587			44.0525		41.9399			41.4414		43.6831		41.9262			44.0708			47.0444			37.3438		40.6715		39.6735
44.1818		42.5123		43.8398		37.1358		49.3587			44.052		41.9399			41.4414		43.6831		41.9262			44.0658			47.0444			37.3438		40.6813		39.6754
44.1818		42.5123		43.8398		37.1347		49.3595			44.052		41.9398			41.4431		43.6836		41.9267			44.0658			47.0442			37.3431		40.6813		39.6754
44.182		42.5122		43.8398		37.1347		49.3595			44.0515		41.9398			41.4431		43.6836		41.9267			44.0552			47.0442			37.3431		40.6717		39.6934
44.182		42.5123		43.8384		37.1354		49.3591			44.0515		41.94			41.4425		43.6841		41.9265			44.0552			47.0441			37.3443		40.6717		39.6934
44.1829		42.5123		43.8384		37.1354		49.3591			44.0531		41.94			41.4425		43.6841		41.9265			44.048			47.0441			37.3443		40.6698		39.6934
44.1829		42.5123		43.8404		37.1358		49.3612			44.0531		41.94			41.4438		43.6824		41.9261			44.048			47.0442			37.3437		40.6697		39.6873
44.1817		42.5128		43.8404		37.1358		49.3612			44.0523		41.9401			41.4438		43.6824		41.9261			44.0494			47.0442			37.3437		40.6611		39.6873
44.1817		42.5128		43.8395		37.1347		49.3645			44.0523		41.9401			41.4437		43.6832		41.9263			44.0494			47.0441			37.3436		40.6611		39.6851
44.1822		42.5129		43.8395		37.1347		49.3645			44.0518		41.94			41.4437		43.6832		41.9263			44.0517			47.0441			37.3435		40.6611		39.6851
44.1822		42.5129		43.8393		37.1351		49.3701			44.0519		41.94			41.4425		43.6832		41.9247			44.0517			47.0442			37.3432		40.6506		39.6783
44.1831		42.5124		43.8393		37.1352		49.3701			44.052		41.9392			41.4425		43.6832		41.9247			44.0486			47.0442			37.3432		40.6506		39.6783
44.1831		42.5124		43.8395		37.1357		49.3704			44.052		41.9392			41.4432		43.6823		41.9258			44.0486			47.0443			37.3438		40.6667		39.6773
44.1822		42.513		43.8395		37.1357		49.3704			44.0522		41.9401			41.4432		43.6823		41.9258			44.0553			47.0443			37.3438		40.6667		39.6773
44.1822		42.513		43.8397		37.135		49.3696			44.0522		41.9401			41.4438		43.6838		41.9264			44.0553			47.0441			37.3439		40.6669		39.6805
44.1823		42.513		43.8397		37.135		49.3696			44.0522		41.9394			41.4438		43.6838		41.9264			44.0643			47.0441			37.3439		40.6669		39.6805
44.1823		42.513		43.8391		37.1355		49.3696			44.0525		41.9394			41.4428		43.6837		41.9254			44.0643			47.0441			37.343		40.676		39.6716
44.1823		42.5119		43.8391		37.1355		49.3685			44.0526		41.9399			41.4428		43.6837		41.9254			44.0643			47.0441			37.343		40.676		39.6716
44.1823		42.5119		43.8416		37.1355		49.3685			44.0527		41.9399			41.4418		43.6832		41.9253			44.066			47.0443			37.3434		40.6676		39.6694
44.1822		42.5122		43.8416		37.1355		49.3662			44.0527		41.9397			41.4418		43.6832		41.9253			44.066			47.0443			37.3434		40.6676		39.6694
44.1822		42.5122		43.8398		37.1347		49.3662			44.0516		41.9397			41.443		43.6849		41.9253			44.0741			47.0443			37.3434		40.6658		39.6944
44.1823		42.5126		43.8398		37.1348		49.3665			44.0516		41.9401			41.443		43.6849		41.9276			44.0741			47.0443			37.3435		40.6658		39.6944
44.1823		42.5126		43.8406		37.1361		49.3665			44.0521		41.9401			41.4437		43.6838		41.9276			44.0739			47.0443			37.3435		40.6603		39.6888
44.182		42.5126		43.8406		37.1361		49.3645			44.0521		41.9397			41.4437		43.6838		41.9257			44.0739			47.0442			37.3434		40.6603		39.6888
44.182		42.5123		43.8395		37.135		49.3645			44.0518		41.9397			41.4432		43.6827		41.9257			44.065			47.0442			37.3434		40.6621		39.6829
44.1825		42.5123		43.8395		37.135		49.3648			44.0519		41.9402			41.4432		43.6827		41.9251			44.065			47.0442			37.343		40.6621		39.6829
44.1825		42.5123		43.8386		37.135		49.3648			44.0524		41.9402			41.4432		43.6833		41.9251			44.056			47.0442			37.343		40.6727		39.6857
44.1823		42.5123		43.8386		37.135		49.3659			44.0524		41.9398			41.4446		43.6833		41.9252			44.056			47.0443			37.343		40.6727		39.6857
44.1823		42.5121		43.8386		37.135		49.3659			44.0532		41.9398			41.4446		43.6819		41.9252			44.0498			47.0443			37.343		40.6809		39.6821
44.1822		42.5121		43.841		37.136		49.3678			44.0532		41.9395			41.4446		43.6819		41.9261			44.0498			47.0442			37.344		40.6809		39.6821
44.1822		42.5126		43.841		37.136		49.3678			44.0521		41.9395			41.4446		43.6819		41.9261			44.0497			47.0442			37.344		40.6773		39.6821
44.1822		42.5126		43.8405		37.1351		49.3683			44.0522		41.9399			41.443		43.6831		41.9242			44.0497			47.0441			37.3433		40.6773		39.6703
44.1817		42.5128		43.8405		37.1352		49.3683			44.0521		41.9399			41.443		43.6831		41.9242			44.0506			47.0441			37.3433		40.6641		39.6703
44.1817		42.5129		43.8405		37.1353		49.3698			44.0521		41.9402			41.4437		43.6834		41.9256			44.0506			47.0444			37.3436		40.6641		39.6773
44.1818		42.5128		43.8405		37.1353		49.3698			44.0528		41.9402			41.4437		43.6834		41.9256			44.0549			47.0444			37.3436		40.6634		39.6773
44.1818		42.5128		43.8422		37.1359		49.3703			44.0528		41.9402			41.4449		43.6822		41.9261			44.0549			47.0442			37.3433		40.6633		39.6762
44.1817		42.5121		43.8422		37.1359		49.3703			44.0517		41.9399			41.4449		43.6822		41.9261			44.0589			47.0442			37.3433		40.6633		39.6762
44.1817		42.5121		43.8397		37.1345		49.3703			44.0517		41.9399			41.4419		43.6828		41.9257			44.0589			47.0442			37.3428		40.6547		39.6901
44.1818		42.5122		43.8397		37.1345		49.3703			44.0523		41.9396			41.4419		43.6828		41.9257			44.0641			47.0442			37.3428		40.6547		39.6901
44.1818		42.5122		43.8405		37.1345		49.3722			44.0523		41.9396			41.442		43.6835		41.9266			44.0641			47.0442			37.3436		40.6627		39.6867
44.1824		42.5125		43.8405		37.1346		49.3722			44.0533		41.9397			41.442		43.6835		41.9266			44.0713			47.0442			37.3436		40.6627		39.6867
44.1824		42.5125		43.841		37.1352		49.3715			44.0533		41.9397			41.4426		43.6823		41.9261			44.0713			47.0442			37.3436		40.6737		39.6802
44.1825		42.5126		43.841		37.1352		49.3715			44.0512		41.9396			41.4426		43.6823		41.9261			44.0684			47.0442			37.3436		40.6737		39.6802
44.1825		42.5126		43.8394		37.1344		49.3737			44.0512		41.9396			41.4443		43.6823		41.9244			44.0684			47.0442			37.3437		40.6815		39.6802
44.1823		42.5122		43.8394		37.1344		49.3737			44.0526		41.9399			41.4443		43.6823		41.9244			44.0739			47.0442			37.3437		40.6814		39.6802
44.1823		42.5122		43.8406		37.1354		49.372			44.0526		41.9399			41.4435		43.6832		41.9267			44.0739			47.0443			37.3434		40.6671		39.6921
44.1821		42.5121		43.8406		37.1354		49.372			44.0526		41.9398			41.4435		43.6832		41.9267			44.0636			47.0443			37.3434		40.6671		39.6921
44.1821		42.5121		43.8419		37.1353		49.3714			44.0527		41.9398			41.4402		43.6825		41.9255			44.0636			47.0442			37.3438		40.6694		39.6794
44.182		42.5124		43.8419		37.1353		49.3714			44.0527		41.9399			41.4402		43.6825		41.9255			44.0636			47.0442			37.3438		40.6694		39.6794
44.182		42.5124		43.8411		37.1343		49.3714			44.0511		41.9399			41.4371		43.6829		41.9247			44.0478			47.044			37.3434		40.664		39.6699
44.1819		42.5122		43.8411		37.1344		49.3707			44.0511		41.9398			41.4371		43.6829		41.9247			44.0478			47.044			37.3434		40.664		39.6699
44.1819		42.5122		43.842		37.135		49.3707			44.0522		41.9398			41.4398		43.6837		41.9247			44.0493			47.0438			37.344		40.6587		39.6799
44.1825		42.5125		43.842		37.135		49.3698			44.0522		41.9398			41.4398		43.6837		41.9263			44.0493			47.0438			37.344		40.6587		39.6799
44.1825		42.5125		43.841		37.1344		49.3698			44.0518		41.9398			41.4424		43.6833		41.9263			44.0467			47.0438			37.344		40.6731		39.694
44.1819		42.5124		43.841		37.1344		49.3664			44.0518		41.9402			41.4424		43.6833		41.9253			44.0467			47.0444			37.3438		40.673		39.694
44.1819		42.5124		43.8404		37.1345		49.3664			44.0521		41.9402			41.4424		43.6835		41.9253			44.0472			47.0444			37.3438		40.6719		39.6841
44.1822		42.5124		43.8404		37.1345		49.3672			44.0521		41.9392			41.4418		43.6835		41.925			44.0472			47.0444			37.3434		40.6719		39.6841
44.1822		42.5117		43.8404		37.1352		49.3672			44.0528		41.9392			41.4418		43.6835		41.925			44.0473			47.0444			37.3434		40.6772		39.6841
44.1818		42.5117		43.8404		37.1352		49.3705			44.0528		41.9398			41.4412		43.6835		41.9257			44.0473			47.0443			37.3435		40.6772		39.6828
44.1818		42.5118		43.8404		37.1352		49.3705			44.0519		41.9398			41.4412		43.6835		41.9257			44.0466			47.0443			37.3435		40.6617		39.6828
44.1824		42.5118		43.841		37.1346		49.3692			44.0519		41.9394			41.4398		43.6828		41.9255			44.0466			47.0442			37.3437		40.6617		39.6782
44.1824		42.5109		43.841		37.1346		49.3692			44.0512		41.9394			41.4398		43.6828		41.9255			44.0611			47.0442			37.3437		40.6556		39.6782
44.1824		42.511		43.8403		37.1347		49.3729			44.0512		41.9391			41.4392		43.684		41.9253			44.0611			47.0445			37.3436		40.6556		39.6866
44.1817		42.5114		43.8403		37.1347		49.3729			44.0524		41.9391			41.4392		43.684		41.9253			44.0654			47.0445			37.3436		40.6556		39.6866
44.1816		42.5114		43.8425		37.135		49.3728			44.0524		41.9398			41.4428		43.6848		41.9252			44.0654			47.0443			37.3438		40.6614		39.6812
44.1821		42.511		43.8425		37.135		49.3728			44.0514		41.9398			41.4428		43.6848		41.9252			44.0716			47.0443			37.3438		40.6614		39.6812
44.1821		42.511		43.8419		37.134		49.3752			44.0514		41.9394			41.4437		43.6827		41.9254			44.0716			47.0442			37.3439		40.6634		39.674
44.182		42.5115		43.8419		37.134		49.3752			44.0518		41.9394			41.4437		43.6827		41.9254			44.067			47.0442			37.3439		40.6634		39.674
44.182		42.5115		43.8417		37.1348		49.3751			44.0518		41.9394			41.4413		43.6835		41.925			44.067			47.0443			37.3437		40.6704		39.6735
44.1819		42.5109		43.8417		37.1348		49.3751			44.0527		41.9399			41.4413		43.6835		41.925			44.0657			47.0443			37.3437		40.6704		39.6735
44.1819		42.5109		43.8406		37.1352		49.3758			44.0527		41.9399			41.4412		43.6837		41.9242			44.0657			47.0441			37.3439		40.6839		39.6937
44.182		42.5117		43.8406		37.1352		49.3758			44.0525		41.9397			41.4412		43.6837		41.9242			44.0617			47.0441			37.3439		40.6839		39.6937
44.182		42.5117		43.8391		37.135		49.3753			44.0525		41.9397			41.4391		43.6826		41.9267			44.0617			47.0441			37.3442		40.6782		39.6903
44.1819		42.5116		43.8391		37.135		49.3753			44.0528		41.9396			41.4391		43.6826		41.9267			44.0477			47.0441			37.3442		40.6782		39.6903
44.1819		42.5116		43.8407		37.1356		49.3732			44.0529		41.9396			41.4373		43.6834		41.9251			44.0477			47.0441			37.344		40.6674		39.6854
44.1817		42.5116		43.8407		37.1356		49.3732			44.0526		41.9391			41.4373		43.6834		41.9251			44.0469			47.0441			37.3439		40.6674		39.6854
44.1817		42.5116		43.8419		37.1361		49.3735			44.0526		41.9391			41.4375		43.6837		41.9258			44.0469			47.0443			37.3437		40.6658		39.6808
44.1816		42.5112		43.8419		37.1361		49.3735			44.0521		41.9399			41.4375		43.6837		41.9258			44.0487			47.0443			37.3437		40.6658		39.6808
44.1816		42.5112		43.8413		37.1346		49.3735			44.0521		41.9399			41.436		43.6829		41.9266			44.0487			47.0444			37.3437		40.658		39.6766
44.1822		42.5111		43.8413		37.1346		49.374			44.0521		41.9392			41.436		43.6829		41.9266			44.0487			47.0444			37.3437		40.658		39.6766
44.1822		42.5111		43.8428		37.1356		49.374			44.0528		41.9392			41.436		43.6837		41.9255			44.0457			47.0442			37.3433		40.6674		39.6831
44.182		42.5117		43.8428		37.1357		49.3739			44.0528		41.9397			41.436		43.6837		41.9255			44.0457			47.0442			37.3433		40.6674		39.6831
44.182		42.5117		43.8406		37.1357		49.3739			44.0525		41.9397			41.437		43.6852		41.9258			44.0487			47.0443			37.3433		40.674		39.6832
44.1822		42.512		43.8406		37.1358		49.3728			44.0525		41.9399			41.437		43.6852		41.9258			44.0487			47.0443			37.3435		40.674		39.6832
44.1822		42.512		43.8388		37.1344		49.3728			44.0521		41.9399			41.4383		43.6852		41.9258			44.0631			47.0443			37.3435		40.6787		39.6825
44.1825		42.5117		43.8388		37.1345		49.3726			44.0521		41.9398			41.4383		43.6838		41.9271			44.0631			47.0442			37.3432		40.6787		39.6825
44.1825		42.5117		43.8402		37.1356		49.3726			44.0534		41.9398			41.4383		43.6838		41.9271			44.0689			47.0442			37.3432		40.6649		39.6878
44.1822		42.5117		43.8402		37.1356		49.3731			44.0535		41.9395			41.4408		43.6843		41.9256			44.0689			47.0443			37.3435		40.6648		39.6878
44.1822		42.5117		43.8393		37.1356		49.3731			44.053		41.9395			41.4408		43.6843		41.9256			44.0685			47.0443			37.3435		40.6633		39.6878
44.1822		42.5117		43.8393		37.1357		49.3713			44.053		41.9395			41.4414		43.6838		41.9257			44.0685			47.0442			37.3432		40.6633		39.6911
44.1816		42.5121		43.8393		37.1358		49.3713			44.0523		41.9395			41.4414		43.6838		41.9257			44.0718			47.0442			37.3432		40.6633		39.6911
44.1816		42.5121		43.8393		37.1345		49.3715			44.0523		41.9398			41.4425		43.6837		41.9268			44.0718			47.0443			37.343		40.6623		39.68
44.1824		42.5118		43.8393		37.1345		49.3715			44.0534		41.9398			41.4425		43.6837		41.9268			44.0646			47.0443			37.343		40.6623		39.68
44.1824		42.5118		43.8398		37.1361		49.3706			44.0534		41.9401			41.4414		43.6837		41.9269			44.0646			47.0443			37.343		40.6686		39.6862
44.1821		42.5123		43.8398		37.1362		49.3706			44.0527		41.9401			41.4414		43.6837		41.9269			44.0539			47.0443			37.343		40.6686		39.6862
44.1821		42.5123		43.8415		37.1352		49.3701			44.0528		41.9399			41.44		43.6843		41.9252			44.0539			47.044			37.343		40.6777		39.6749
44.1823		42.5127		43.8416		37.1353		49.3701			44.0528		41.9399			41.44		43.6843		41.9252			44.0541			47.044			37.343		40.6777		39.6749
44.1823		42.5127		43.8417		37.1343		49.3727			44.0528		41.9402			41.4406		43.6833		41.9267			44.0541			47.0442			37.3429		40.6806		39.6738
44.182		42.5129		43.8417		37.1343		49.3727			44.0526		41.9402			41.4406		43.6833		41.9267			44.0485			47.0442			37.3429		40.6806		39.6738
44.182		42.5129		43.8414		37.135		49.3725			44.0526		41.9399			41.4407		43.6834		41.9258			44.0485			47.0442			37.3431		40.6776		39.6834
44.1823		42.5125		43.8414		37.135		49.3725			44.0526		41.9399			41.4407		43.6834		41.9258			44.046			47.0442			37.3431		40.6776		39.6834
44.1823		42.5125		43.8395		37.1349		49.3738			44.0526		41.9399			41.4415		43.6841		41.9254			44.046			47.044			37.3432		40.6685		39.6949
44.1823		42.5125		43.8395		37.1349		49.3738			44.0528		41.9399			41.4415		43.6841		41.9254			44.053			47.044			37.3432		40.6685		39.6949
44.1823		42.5125		43.8409		37.1345		49.3734			44.0528		41.9399			41.4422		43.6833		41.9267			44.053			47.0442			37.3438		40.6645		39.6839
44.1818		42.5122		43.8409		37.1346		49.3734			44.0536		41.9398			41.4422		43.6833		41.9267			44.0497			47.0442			37.3438		40.6644		39.6839
44.1817		42.5122		43.8388		37.1354		49.3739			44.0536		41.9398			41.4395		43.6839		41.9262			44.0497			47.0439			37.3438		40.6618		39.6871
44.1815		42.5124		43.8388		37.1354		49.3739			44.0531		41.9399			41.4395		43.6839		41.9262			44.0657			47.0439			37.3438		40.6618		39.6871
44.1815		42.5124		43.8389		37.1345		49.3739			44.0532		41.9399			41.436		43.6834		41.9256			44.0657			47.0442			37.3433		40.6723		39.6809
44.182		42.5119		43.8389		37.1345		49.3731			44.0541		41.94			41.436		43.6834		41.9256			44.0657			47.0442			37.3433		40.6723		39.6809
44.182		42.5119		43.8409		37.1355		49.3731			44.0541		41.94			41.4377		43.6838		41.927			44.0706			47.0443			37.3438		40.6773		39.6857
44.1811		42.5122		43.8409		37.1355		49.372			44.0542		41.9397			41.4377		43.6838		41.927			44.0706			47.0443			37.3438		40.6773		39.6857
44.1811		42.5122		43.8423		37.1357		49.372			44.0535		41.9397			41.4414		43.6844		41.927			44.0703			47.0441			37.3439		40.6822		39.6822
44.182		42.512		43.8423		37.1357		49.3719			44.0535		41.9401			41.4414		43.6844		41.9256			44.0703			47.0441			37.3439		40.6822		39.6822
44.182		42.512		43.8423		37.1345		49.3719			44.0527		41.9401			41.4415		43.6839		41.9256			44.0708			47.0441			37.3439		40.6676		39.6822
44.1822		42.5122		43.8423		37.1345		49.3691			44.0527		41.9396			41.4415		43.6839		41.9255			44.0708			47.0441			37.344		40.6676		39.6715
44.1822		42.5122		43.8422		37.1357		49.3691			44.0542		41.9396			41.4409		43.684		41.9255			44.0708			47.0441			37.344		40.662		39.6715
44.1813		42.5122		43.8422		37.1358		49.368			44.0542		41.94			41.4409		43.684		41.927			44.0708			47.0441			37.3426		40.662		39.6724
44.1813		42.5122		43.8398		37.1358		49.368			44.0537		41.94			41.4402		43.684		41.927			44.0646			47.0441			37.3426		40.6684		39.6724
44.1813		42.5122		43.8398		37.136		49.3672			44.0537		41.9397			41.4402		43.6856		41.926			44.0646			47.0442			37.3436		40.6684		39.694
44.182		42.5122		43.8389		37.136		49.3672			44.0534		41.9397			41.4402		43.6856		41.926			44.0491			47.0442			37.3436		40.6653		39.694
44.182		42.5122		43.8389		37.1348		49.3671			44.0535		41.9399			41.4407		43.684		41.9262			44.0491			47.0444			37.3433		40.6653		39.6935
44.1813		42.5114		43.8409		37.1348		49.3671			44.0543		41.9399			41.4407		43.684		41.9262			44.0475			47.0444			37.3433		40.6652		39.6935
44.1813		42.5114		43.8409		37.1354		49.3661			44.0543		41.9399			41.4436		43.6837		41.9248			44.0475			47.0438			37.3439		40.6781		39.6846
44.1821		42.5126		43.8403		37.1354		49.3661			44.0531		41.9399			41.4436		43.6837		41.9248			44.0507			47.0438			37.3439		40.6781		39.6846
44.1821		42.5126		43.8403		37.1355		49.3676			44.0531		41.9399			41.4449		43.6849		41.9268			44.0507			47.0442			37.3437		40.6817		39.6835
44.1818		42.5128		43.8403		37.1355		49.3676			44.0534		41.9399			41.4449		43.6849		41.9268			44.0461			47.0442			37.3437		40.6817		39.6835
44.1818		42.5128		43.8417		37.1349		49.3663			44.0534		41.9398			41.4435		43.6845		41.9258			44.0461			47.0444			37.344		40.6721		39.6781
44.1811		42.5121		43.8417		37.1349		49.3663			44.054		41.9398			41.4435		43.6845		41.9258			44.0523			47.0444			37.344		40.6721		39.6781
44.1811		42.5121		43.8417		37.1349		49.37			44.054		41.9402			41.4423		43.6836		41.925			44.0523			47.044			37.3432		40.6685		39.6785
44.1816		42.5124		43.8417		37.1349		49.37			44.0527		41.9402			41.4423		43.6836		41.925			44.065			47.044			37.3432		40.6685		39.6785
44.1816		42.5124		43.8397		37.135		49.3709			44.0527		41.9402			41.4428		43.685		41.927			44.065			47.0442			37.3436		40.6666		39.6805
44.1816		42.5123		43.8397		37.135		49.3709			44.054		41.9401			41.4428		43.685		41.927			44.0635			47.0442			37.3436		40.6665		39.6805
44.1815		42.5123		43.8372		37.1352		49.3735			44.054		41.9401			41.4428		43.6837		41.9257			44.0635			47.0443			37.3431		40.6601		39.6806
44.1818		42.5124		43.8372		37.1352		49.3735			44.0541		41.9403			41.4428		43.6837		41.9257			44.0688			47.0443			37.3431		40.6601		39.6806
44.1818		42.5124		43.8387		37.135		49.3714			44.0542		41.9403			41.4423		43.6844		41.925			44.0688			47.0442			37.3431		40.674		39.6856
44.181		42.5119		43.8387		37.135		49.3714			44.0532		41.9401			41.4423		43.6844		41.925			44.0703			47.0442			37.3431		40.674		39.6856
44.181		42.5119		43.8396		37.1345		49.3705			44.0532		41.9401			41.4422		43.6849		41.9265			44.0703			47.0442			37.3435		40.682		39.688
44.1819		42.5118		43.8396		37.1345		49.3705			44.0544		41.9403			41.4422		43.6849		41.9265			44.0693			47.0442			37.3435		40.682		39.688
44.1819		42.5118		43.8416		37.1351		49.3705			44.0544		41.9403			41.44		43.6836		41.9254			44.0693			47.044			37.3431		40.6776		39.6833
44.1816		42.5117		43.8416		37.1351		49.3659			44.0536		41.9399			41.44		43.6836		41.9254			44.0583			47.044			37.3431		40.6776		39.6833
44.1815		42.5117		43.84		37.1356		49.3659			44.0536		41.9399			41.4417		43.6849		41.9254			44.0583			47.0438			37.3431		40.6719		39.6833
44.1815		42.5117		43.84		37.1356		49.3628			44.0536		41.9398			41.4417		43.6849		41.9254			44.0508			47.0438			37.3424		40.6719		39.6857
44.1815		42.5117		43.8397		37.1349		49.3628			44.0536		41.9398			41.4445		43.6855		41.9254			44.0508			47.0441			37.3424		40.668		39.6857
44.1816		42.5117		43.8397		37.1349		49.3642			44.0537		41.9399			41.4445		43.6855		41.9267			44.0508			47.0441			37.3436		40.668		39.6767
44.1816		42.5115		43.8413		37.1347		49.3642			44.0547		41.9399			41.4439		43.6836		41.9267			44.047			47.0443			37.3436		40.6633		39.6767
44.1814		42.5115		43.8413		37.1347		49.3619			44.0548		41.9401			41.4439		43.6836		41.9247			44.047			47.0443			37.3427		40.6633		39.6738
44.1813		42.5117		43.8415		37.1356		49.3619			44.0537		41.9401			41.442		43.6836		41.9247			44.0462			47.0443			37.3427		40.6609		39.6738
44.1819		42.5117		43.8415		37.1356		49.3632			44.0537		41.9398			41.442		43.6853		41.9252			44.0462			47.044			37.3431		40.6609		39.6805
44.1819		42.5113		43.8434		37.1349		49.3632			44.0539		41.9398			41.442		43.6853		41.9252			44.0533			47.044			37.3431		40.6771		39.6805
44.1819		42.5113		43.8434		37.1349		49.3665			44.054		41.9404			41.4412		43.6853		41.926			44.0533			47.0442			37.3427		40.6771		39.6908
44.182		42.5119		43.8429		37.1349		49.3665			44.0545		41.9404			41.4412		43.6853		41.926			44.0479			47.0442			37.3427		40.6798		39.6908
44.182		42.5119		43.8429		37.1349		49.3689			44.0545		41.9399			41.4407		43.684		41.9252			44.0479			47.044			37.3425		40.6798		39.6829
44.1821		42.5118		43.8412		37.1349		49.3689			44.0543		41.9399			41.4407		43.684		41.9252			44.0612			47.044			37.3425		40.6817		39.6829
44.1821		42.5118		43.8412		37.1346		49.3684			44.0543		41.9398			41.4408		43.6844		41.925			44.0612			47.0442			37.3432		40.6816		39.6826
44.1818		42.5112		43.8404		37.1346		49.3684			44.0548		41.9398			41.4408		43.6844		41.925			44.0708			47.0442			37.3432		40.6816		39.6826
44.1818		42.5112		43.8404		37.1345		49.3715			44.0548		41.9401			41.441		43.6861		41.9261			44.0708			47.044			37.3429		40.6685		39.6792
44.1815		42.5116		43.8404		37.1346		49.3715			44.0548		41.9401			41.441		43.6861		41.9261			44.0693			47.044			37.3429		40.6685		39.6792
44.1815		42.5116		43.8398		37.135		49.3703			44.0548		41.9397			41.4396		43.6845		41.9256			44.0693			47.0441			37.343		40.6646		39.6872
44.1815		42.5119		43.8398		37.135		49.3703			44.0537		41.9397			41.4396		43.6845		41.9256			44.0716			47.0441			37.343		40.6646		39.6872
44.1815		42.5119		43.8383		37.1345		49.3716			44.0537		41.9398			41.4396		43.6851		41.9247			44.0716			47.0439			37.3438		40.6657		39.682
44.1821		42.5119		43.8383		37.1345		49.3716			44.0551		41.9398			41.4396		43.6851		41.9247			44.0732			47.0439			37.3437		40.6657		39.682
44.182		42.5119		43.8397		37.1344		49.3716			44.0552		41.9398			41.4423		43.6849		41.9254			44.0732			47.044			37.344		40.6652		39.6747
44.1816		42.5122		43.8397		37.1344		49.3716			44.055		41.9398			41.4423		43.6849		41.9254			44.0613			47.044			37.344		40.6652		39.6747
44.1816		42.5122		43.8412		37.1355		49.3724			44.055		41.9398			41.4444		43.6842		41.9256			44.0613			47.0442			37.3436		40.6793		39.6727
44.1812		42.5116		43.8412		37.1355		49.3724			44.0544		41.9398			41.4444		43.6842		41.9256			44.0522			47.0442			37.3436		40.6793		39.6727
44.1812		42.5116		43.8376		37.1341		49.3716			44.0544		41.9398			41.4451		43.684		41.9254			44.0522			47.0442			37.343		40.684		39.6928
44.1812		42.511		43.8376		37.1341		49.3716			44.0556		41.9398			41.4451		43.684		41.9254			44.052			47.0442			37.3429		40.684		39.6928
44.1812		42.511		43.8403		37.1342		49.3723			44.0556		41.9398			41.4417		43.6848		41.9255			44.052			47.0439			37.3435		40.6766		39.6896
44.1814		42.5119		43.8403		37.1342		49.3723			44.0547		41.9402			41.4417		43.6848		41.9255			44.0528			47.0439			37.3435		40.6766		39.6896
44.1814		42.5119		43.8401		37.1355		49.3677			44.0547		41.9402			41.4395		43.6844		41.9259			44.0528			47.0442			37.3436		40.6703		39.6786
44.1818		42.5117		43.8401		37.1355		49.3677			44.0549		41.9395			41.4395		43.6844		41.9259			44.0505			47.0442			37.3436		40.6702		39.6786
44.1818		42.5117		43.8395		37.1341		49.3677			44.0549		41.9395			41.4384		43.6852		41.9259			44.0505			47.0443			37.3436		40.666		39.6786
44.1819		42.5117		43.8395		37.1341		49.3665			44.055		41.9398			41.4384		43.6852		41.9243			44.054			47.0443			37.3434		40.6659		39.6789
44.1819		42.5122		43.8412		37.1344		49.3665			44.056		41.9398			41.439		43.6848		41.9243			44.054			47.0443			37.3433		40.6599		39.6789
44.1819		42.5122		43.8412		37.1344		49.3673			44.056		41.9397			41.439		43.6848		41.9259			44.054			47.0443			37.3428		40.6598		39.678
44.1819		42.5123		43.8398		37.135		49.3673			44.0547		41.9397			41.4412		43.6837		41.9259			44.0653			47.044			37.3428		40.6743		39.678
44.1817		42.5123		43.8398		37.135		49.3678			44.0548		41.9403			41.4412		43.6837		41.9248			44.0653			47.044			37.343		40.6743		39.6779
44.1817		42.5115		43.8397		37.1344		49.3678			44.0557		41.9403			41.4412		43.6837		41.9248			44.0669			47.044			37.343		40.6765		39.6779
44.1817		42.5115		43.8398		37.1344		49.3688			44.0557		41.9397			41.4412		43.6852		41.9252			44.0669			47.0443			37.3428		40.6765		39.6833
44.1815		42.5124		43.8376		37.1344		49.3688			44.0557		41.9397			41.4412		43.6852		41.9252			44.0754			47.0443			37.3428		40.6835		39.6833
44.1815		42.5124		43.8376		37.1344		49.3718			44.0557		41.9399			41.4391		43.6843		41.9256			44.0754			47.0438			37.3429		40.6835		39.6848
44.1816		42.512		43.8377		37.1344		49.3718			44.0553		41.9399			41.4391		43.6843		41.9256			44.0719			47.0438			37.3429		40.6781		39.6848
44.1816		42.512		43.8377		37.135		49.3726			44.0553		41.9396			41.4334		43.6833		41.9261			44.0719			47.0444			37.3432		40.6781		39.6872
44.1815		42.5124		43.8395		37.135		49.3726			44.056		41.9396			41.4334		43.6833		41.9261			44.0723			47.0444			37.3432		40.6781		39.6872
44.1815		42.5124		43.8395		37.1344		49.3734			44.056		41.9398			41.4288		43.6833		41.9252			44.0723			47.0441			37.3426		40.6702		39.6929
44.1822		42.5128		43.8395		37.1344		49.3734			44.0561		41.9398			41.4288		43.6833		41.9252			44.0695			47.0441			37.3426		40.6702		39.6929
44.1822		42.5128		43.8408		37.134		49.3738			44.0561		41.9399			41.4313		43.6836		41.9246			44.0695			47.0441			37.3427		40.6708		39.6823
44.1818		42.5117		43.8408		37.134		49.3738			44.0551		41.9399			41.4313		43.6836		41.9246			44.0545			47.0441			37.3427		40.6708		39.6823
44.1818		42.5117		43.8396		37.1349		49.3746			44.0551		41.9399			41.4338		43.6844		41.9267			44.0545			47.0438			37.3435		40.6671		39.6791
44.1819		42.5122		43.8396		37.135		49.3746			44.0561		41.9399			41.4338		43.6844		41.9267			44.0522			47.0438			37.3435		40.6671		39.6791
44.1819		42.5122		43.8395		37.1341		49.3729			44.0561		41.9405			41.4393		43.6846		41.9253			44.0522			47.0442			37.3432		40.6719		39.676
44.1818		42.5124		43.8395		37.1341		49.3729			44.0545		41.9405			41.4393		43.6846		41.9253			44.0514			47.0442			37.3432		40.6719		39.676
44.1818		42.5124		43.8402		37.135		49.3735			44.0545		41.9405			41.4378		43.6843		41.9247			44.0514			47.0441			37.3433		40.6753		39.6753
44.1817		42.5122		43.8402		37.135		49.3735			44.055		41.9405			41.4378		43.6843		41.9247			44.0493			47.0441			37.3433		40.6753		39.6753
44.1817		42.5122		43.8391		37.1349		49.3724			44.055		41.9405			41.4393		43.6838		41.9279			44.0493			47.0441			37.3434		40.6885		39.6753
44.1816		42.512		43.8391		37.1349		49.3724			44.0557		41.9405			41.4393		43.6838		41.9279			44.0512			47.0441			37.3434		40.6885		39.6789
44.1816		42.512		43.8411		37.1339		49.3724			44.0558		41.9405			41.4384		43.6837		41.9255			44.0512			47.0445			37.3436		40.667		39.6789
44.1821		42.5124		43.8411		37.1339		49.3727			44.0542		41.94			41.4384		43.6837		41.9255			44.0663			47.0445			37.3436		40.667		39.6957
44.1821		42.5124		43.8405		37.1352		49.3727			44.0542		41.94			41.437		43.6842		41.925			44.0663			47.0443			37.3428		40.6741		39.6957
44.1819		42.5125		43.8405		37.1352		49.3723			44.0545		41.9402			41.437		43.6842		41.925			44.0716			47.0443			37.3428		40.6741		39.6843
44.1819		42.5125		43.8395		37.1339		49.3723			44.0545		41.9402			41.4374		43.6836		41.925			44.0716			47.0442			37.3428		40.6721		39.6843
44.1817		42.5125		43.8395		37.1339		49.3728			44.0548		41.9402			41.4374		43.6836		41.9268			44.0716			47.0442			37.3429		40.672		39.6811
44.1817		42.5122		43.8402		37.1345		49.3728			44.0548		41.9402			41.4393		43.6844		41.9268			44.069			47.0442			37.3429		40.663		39.6811
44.1819		42.5122		43.8402		37.1345		49.3729			44.0548		41.9401			41.4393		43.6844		41.9255			44.069			47.0442			37.3435		40.663		39.6813
44.1819		42.5118		43.8392		37.1351		49.3729			44.054		41.9401			41.4391		43.6833		41.9255			44.0702			47.0443			37.3435		40.6778		39.6813
44.1816		42.5118		43.8392		37.1351		49.3731			44.054		41.9402			41.4391		43.6833		41.9255			44.0702			47.0443			37.3427		40.6778		39.6902
44.1816		42.5121		43.8383		37.1339		49.3731			44.0555		41.9402			41.4379		43.6835		41.9255			44.0739			47.0443			37.3427		40.6823		39.6902
44.1816		42.5121		43.8383		37.1339		49.3735			44.0555		41.9407			41.4379		43.6835		41.9271			44.0739			47.0443			37.3435		40.6823		39.6749
44.1813		42.5114		43.8408		37.1347		49.3735			44.0551		41.9407			41.4379		43.6835		41.9271			44.0615			47.0443			37.3435		40.6842		39.6749
44.1813		42.5114		43.8408		37.1347		49.3728			44.0551		41.9406			41.4381		43.6844		41.9245			44.0615			47.0442			37.3436		40.6842		39.6711
44.1818		42.5123		43.8408		37.1346		49.3728			44.0546		41.9406			41.4381		43.6844		41.9245			44.0556			47.0442			37.3436		40.6842		39.6711
44.1818		42.5123		43.8408		37.1346		49.3727			44.0546		41.9398			41.436		43.6839		41.9266			44.0556			47.0441			37.3429		40.6717		39.6731
44.1818		42.5122		43.8408		37.1346		49.3727			44.0555		41.9398			41.436		43.6839		41.9266			44.0495			47.0441			37.3429		40.6717		39.6731
44.1818		42.5122		43.84		37.1338		49.3731			44.0556		41.9403			41.4352		43.6845		41.9265			44.0495			47.0443			37.3425		40.6718		39.682
44.1819		42.5123		43.84		37.1338		49.3731			44.0551		41.9403			41.4352		43.6845		41.9265			44.0451			47.0443			37.3425		40.6718		39.682
44.1819		42.5123		43.8413		37.135		49.374			44.0551		41.94			41.4308		43.6839		41.9262			44.0451			47.0442			37.3433		40.6615		39.6894
44.1819		42.5121		43.8413		37.135		49.374			44.0539		41.94			41.4308		43.6839		41.9262			44.0498			47.0442			37.3433		40.6615		39.6894
44.1819		42.5121		43.8412		37.134		49.3735			44.0539		41.94			41.4282		43.6836		41.9264			44.0498			47.0444			37.3434		40.6681		39.6869
44.181		42.5117		43.8413		37.134		49.3735			44.0558		41.94			41.4282		43.6836		41.9264			44.05			47.0444			37.3434		40.668		39.6869
44.181		42.5117		43.8429		37.1338		49.3728			44.0558		41.9403			41.4332		43.684		41.9264			44.05			47.044			37.3435		40.6727		39.6794
44.1815		42.5118		43.8429		37.1338		49.3728			44.0545		41.9403			41.4332		43.684		41.9264			44.0523			47.044			37.3435		40.6727		39.6794
44.1815		42.5118		43.8412		37.135		49.3746			44.0545		41.9403			41.441		43.6836		41.9259			44.0523			47.0442			37.3433		40.6831		39.6794
44.1819		42.5118		43.8412		37.135		49.3746			44.054		41.9403			41.441		43.6836		41.9259			44.0617			47.0442			37.3433		40.6831		39.6875
44.1819		42.5118		43.8398		37.1335		49.3747			44.054		41.9406			41.4427		43.6832		41.9257			44.0617			47.0442			37.343		40.6846		39.6875
44.1817		42.5121		43.8398		37.1335		49.3747			44.055		41.9406			41.4427		43.6832		41.9257			44.0686			47.0442			37.343		40.6846		39.6693
44.1817		42.5121		43.8406		37.134		49.375			44.055		41.9409			41.4433		43.6839		41.9268			44.0686			47.0443			37.343		40.6672		39.6693
44.1816		42.5118		43.8406		37.134		49.375			44.054		41.9409			41.4433		43.6839		41.9268			44.0696			47.0443			37.3424		40.6672		39.6761
44.1816		42.5118		43.839		37.1349		49.3753			44.054		41.9403			41.4406		43.6848		41.9271			44.0696			47.0441			37.3424		40.6709		39.6761
44.1815		42.5118		43.839		37.1349		49.3753			44.0544		41.9403			41.4406		43.6848		41.9271			44.0701			47.0441			37.3424		40.6709		39.6764
44.1815		42.5118		43.8388		37.1336		49.3753			44.0544		41.9403			41.4367		43.6833		41.9256			44.0701			47.0441			37.3424		40.6664		39.6764
44.1817		42.5119		43.8388		37.1336		49.3739			44.0544		41.9405			41.4367		43.6833		41.9256			44.0677			47.0441			37.343		40.6664		39.6924
44.1817		42.5119		43.8436		37.1344		49.3739			44.0545		41.9405			41.4381		43.6839		41.9256			44.0677			47.0442			37.343		40.6649		39.6924
44.1821		42.5118		43.8436		37.1344		49.3726			44.0545		41.9403			41.4381		43.6839		41.9256			44.0677			47.0442			37.3421		40.6649		39.6916
44.182		42.5118		43.8427		37.1341		49.3726			44.0534		41.9403			41.4406		43.6845		41.9256			44.0532			47.0444			37.3421		40.6762		39.6916
44.1816		42.5118		43.8427		37.1341		49.3746			44.0534		41.9401			41.4406		43.6845		41.927			44.0532			47.0444			37.3425		40.6761		39.6827
44.1816		42.5123		43.8422		37.1339		49.3746			44.0542		41.9401			41.4417		43.6837		41.927			44.0479			47.0441			37.3425		40.6833		39.6827
44.1813		42.5123		43.8422		37.1339		49.3697			44.0542		41.9403			41.4417		43.6837		41.9255			44.0479			47.0441			37.343		40.6833		39.6791
44.1813		42.5123		43.8434		37.1341		49.3697			44.0544		41.9403			41.4423		43.6837		41.9255			44.0524			47.0441			37.343		40.6753		39.6791
44.1813		42.5123		43.8434		37.1341		49.3678			44.0545		41.9402			41.4423		43.6839		41.9254			44.0524			47.0441			37.3438		40.6753		39.6793
44.1817		42.5113		43.8412		37.1347		49.3678			44.0537		41.9402			41.4423		43.6839		41.9254			44.0478			47.0442			37.3437		40.6753		39.6793
44.1817		42.5113		43.8412		37.1347		49.3642			44.0537		41.9403			41.4408		43.6849		41.9276			44.0478			47.0442			37.3437		40.6729		39.6813
44.182		42.5119		43.8412		37.1337		49.3642			44.0545		41.9403			41.4408		43.6849		41.9276			44.0529			47.0442			37.3437		40.6729		39.6813
44.182		42.5119		43.8419		37.1337		49.3628			44.0545		41.9404			41.4363		43.6845		41.9264			44.0529			47.044			37.3434		40.6619		39.6792
44.1816		42.5118		43.8419		37.1337		49.3628			44.0532		41.9404			41.4363		43.6845		41.9264			44.0548			47.044			37.3434		40.6619		39.6792
44.1816		42.5118		43.8414		37.1334		49.3615			44.0532		41.9405			41.437		43.6854		41.9253			44.0548			47.0444			37.3433		40.6629		39.6904
44.1812		42.512		43.8414		37.1334		49.3615			44.0538		41.9405			41.437		43.6854		41.9253			44.0618			47.0444			37.3433		40.6628		39.6904
44.1812		42.512		43.8406		37.1347		49.3637			44.0538		41.9403			41.438		43.6848		41.9261			44.0618			47.0443			37.3435		40.6675		39.6818
44.1814		42.5114		43.8406		37.1347		49.3637			44.0541		41.9403			41.438		43.6848		41.9261			44.0693			47.0443			37.3435		40.6675		39.6818
44.1814		42.5114		43.8432		37.1336		49.3645			44.0541		41.9401			41.4333		43.6845		41.9254			44.0693			47.0444			37.3427		40.6733		39.6818
44.1816		42.5113		43.8432		37.1336		49.3645			44.0531		41.9401			41.4333		43.6845		41.9254			44.075			47.0444			37.3427		40.6733		39.6823
44.1816		42.5113		43.8421		37.1347		49.367			44.0531		41.9407			41.432		43.6839		41.9252			44.075			47.0445			37.3433		40.685		39.6823
44.1818		42.5121		43.8421		37.1347		49.367			44.0531		41.9407			41.432		43.6839		41.9252			44.0737			47.0445			37.3433		40.6849		39.6804
44.1818		42.5121		43.8401		37.1347		49.3682			44.0531		41.9406			41.4369		43.6847		41.9269			44.0737			47.0443			37.3433		40.6807		39.6804
44.1813		42.512		43.8401		37.1347		49.3682			44.0535		41.9406			41.4369		43.6847		41.9269			44.0639			47.0443			37.3433		40.6806		39.6863
44.1813		42.512		43.8424		37.1334		49.3678			44.0535		41.9403			41.4415		43.6841		41.9257			44.0639			47.0443			37.3433		40.6695		39.6863
44.1814		42.5118		43.8424		37.1334		49.3678			44.053		41.9403			41.4415		43.6841		41.9257			44.06			47.0443			37.343		40.6695		39.6735
44.1814		42.5118		43.8417		37.1349		49.3675			44.053		41.9409			41.443		43.6855		41.9248			44.06			47.0442			37.343		40.6641		39.6735
44.1814		42.5116		43.8417		37.1349		49.3675			44.0536		41.9409			41.443		43.6855		41.9248			44.0516			47.0442			37.3433		40.6641		39.6752
44.1814		42.5117		43.8407		37.1338		49.3675			44.0536		41.9411			41.4435		43.6857		41.9265			44.0516			47.044			37.3433		40.6639		39.6752
44.182		42.5117		43.8407		37.1338		49.3634			44.0536		41.9411			41.4435		43.6857		41.9265			44.0477			47.044			37.3432		40.6639		39.6775
44.182		42.5117		43.8424		37.1342		49.3634			44.0538		41.941			41.441		43.6842		41.9265			44.0477			47.0442			37.3432		40.6581		39.6775
44.1819		42.5116		43.8424		37.1342		49.3584			44.0538		41.941			41.441		43.6842		41.9263			44.0555			47.0442			37.3431		40.6581		39.6929
44.1819		42.5116		43.84		37.1348		49.3584			44.0535		41.941			41.4376		43.6847		41.9263			44.0555			47.0445			37.3431		40.6775		39.6929
44.182		42.5118		43.84		37.1348		49.3564			44.0535		41.941			41.4376		43.6847		41.9244			44.0509			47.0445			37.3431		40.6775		39.6868
44.182		42.5118		43.8418		37.1336		49.3564			44.0546		41.9409			41.439		43.6845		41.9244			44.0509			47.0442			37.3431		40.6835		39.6868
44.1818		42.5116		43.8419		37.1337		49.3516			44.0546		41.9409			41.439		43.6845		41.9255			44.0509			47.0442			37.3431		40.6835		39.6804
44.1818		42.5116		43.8427		37.1342		49.3516			44.0539		41.9409			41.4404		43.6845		41.9255			44.0494			47.0445			37.3431		40.672		39.6804
44.1814		42.5116		43.8428		37.1342		49.3535			44.054		41.9407			41.4404		43.6845		41.9254			44.0494			47.0445			37.3429		40.672		39.678
44.1814		42.5112		43.8405		37.1347		49.3535			44.054		41.9407			41.4404		43.6845		41.9254			44.0689			47.0442			37.3429		40.6771		39.678
44.1814		42.5112		43.8405		37.1347		49.3523			44.054		41.941			41.4396		43.685		41.9254			44.0689			47.0442			37.3431		40.6771		39.6814
44.1816		42.5117		43.8405		37.1333		49.3523			44.0547		41.941			41.4396		43.685		41.9254			44.0691			47.0442			37.3431		40.6672		39.6814
44.1816		42.5118		43.8414		37.1333		49.3513			44.0547		41.941			41.442		43.6851		41.9264			44.0691			47.0442			37.3432		40.6672		39.6728
44.1817		42.5122		43.8414		37.1342		49.3513			44.0542		41.941			41.442		43.6851		41.9264			44.0714			47.0442			37.3431		40.6672		39.6728
44.1817		42.5122		43.8408		37.1342		49.3526			44.0542		41.9407			41.4402		43.6846		41.9253			44.0714			47.0442			37.343		40.6602		39.6773
44.1817		42.5123		43.8408		37.1343		49.3526			44.0537		41.9407			41.4402		43.6846		41.9253			44.0719			47.0442			37.343		40.6602		39.6773
44.1817		42.5123		43.8392		37.1343		49.3536			44.0538		41.9411			41.437		43.6848		41.9257			44.0719			47.0442			37.3428		40.6708		39.6782
44.1813		42.5121		43.8392		37.1343		49.3536			44.0543		41.9411			41.437		43.6848		41.9257			44.0688			47.0442			37.3428		40.6708		39.6782
44.1813		42.5121		43.8422		37.1331		49.3545			44.0543		41.9412			41.4342		43.6842		41.9264			44.0688			47.0445			37.3441		40.6789		39.6915
44.1811		42.5114		43.8422		37.1331		49.3545			44.0539		41.9412			41.4342		43.6842		41.9264			44.0576			47.0445			37.3441		40.6789		39.6915
44.1811		42.5114		43.841		37.1347		49.3607			44.0539		41.9406			41.4351		43.6839		41.9267			44.0576			47.0445			37.3432		40.6775		39.6915
44.1816		42.5113		43.841		37.1347		49.3607			44.0543		41.9406			41.4351		43.6839		41.9267			44.0489			47.0445			37.3432		40.6775		39.6951
44.1816		42.5113		43.8406		37.134		49.3626			44.0543		41.9412			41.4303		43.6844		41.9253			44.0489			47.0444			37.343		40.67		39.6951
44.1815		42.5117		43.8406		37.134		49.3626			44.0552		41.9412			41.4303		43.6844		41.9253			44.0501			47.0444			37.343		40.67		39.6796
44.1815		42.5117		43.8431		37.1333		49.3626			44.0552		41.9412			41.4317		43.6847		41.9251			44.0501			47.0439			37.343		40.6579		39.6796
44.1812		42.5114		43.8431		37.1333		49.3626			44.0541		41.9412			41.4317		43.6847		41.9251			44.0449			47.0439			37.3427		40.6579		39.6768
44.1812		42.5114		43.8423		37.1347		49.3592			44.0541		41.9413			41.4366		43.6843		41.9255			44.0449			47.044			37.3427		40.6645		39.6768
44.1815		42.512		43.8423		37.1347		49.3592			44.0543		41.9413			41.4366		43.6843		41.9255			44.0469			47.044			37.3437		40.6645		39.6767
44.1815		42.512		43.8428		37.1334		49.3581			44.0543		41.9411			41.4409		43.6852		41.9248			44.0469			47.0442			37.3437		40.6618		39.6767
44.1819		42.5117		43.8428		37.1334		49.3581			44.0546		41.9411			41.4409		43.6852		41.9248			44.0494			47.0442			37.3427		40.6617		39.6777
44.1819		42.5117		43.8426		37.1341		49.3581			44.0546		41.9414			41.4407		43.6852		41.9255			44.0494			47.0441			37.3427		40.6723		39.6777
44.1814		42.5115		43.8426		37.1341		49.3537			44.0537		41.9414			41.4407		43.6852		41.9255			44.0577			47.0441			37.343		40.6722		39.68
44.1814		42.5115		43.8415		37.1342		49.3537			44.0537		41.9411			41.4379		43.6839		41.9255			44.0577			47.0441			37.343		40.6841		39.68
44.1813		42.5116		43.8415		37.1342		49.3507			44.0537		41.9411			41.4379		43.6839		41.9256			44.0673			47.0441			37.3429		40.6841		39.685
44.1813		42.5116		43.8423		37.1335		49.3507			44.0553		41.9411			41.4314		43.6841		41.9256			44.0673			47.0443			37.3429		40.678		39.685
44.1813		42.5116		43.8423		37.1335		49.3463			44.0553		41.9414			41.4314		43.6841		41.9259			44.0673			47.0443			37.3434		40.678		39.6823
44.1812		42.5116		43.8421		37.1342		49.3463			44.0544		41.9414			41.4314		43.684		41.9259			44.0682			47.0445			37.3434		40.6711		39.6823
44.1814		42.5116		43.8421		37.1342		49.3472			44.0545		41.9416			41.4289		43.684		41.9254			44.0682			47.0445			37.3429		40.6711		39.6841
44.1814		42.5116		43.8397		37.1336		49.3472			44.0541		41.9416			41.4289		43.6837		41.9254			44.0657			47.0442			37.3429		40.6677		39.6841
44.1814		42.5116		43.8397		37.1336		49.3497			44.0541		41.9415			41.435		43.6837		41.9266			44.0657			47.0442			37.3434		40.6677		39.6832
44.1814		42.5117		43.8403		37.1339		49.3497			44.0558		41.9415			41.435		43.6837		41.9266			44.0624			47.0442			37.3434		40.664		39.6832
44.1814		42.5117		43.8403		37.1339		49.3534			44.0558		41.9413			41.44		43.6844		41.9257			44.0624			47.0444			37.3438		40.664		39.6845
44.1817		42.5122		43.8413		37.1336		49.3534			44.0554		41.9413			41.44		43.6844		41.9257			44.0547			47.0444			37.3438		40.664		39.6845
44.1817		42.5122		43.8413		37.1336		49.3575			44.0554		41.9416			41.4414		43.6843		41.9258			44.0547			47.0445			37.3435		40.6652		39.6717
44.1815		42.5118		43.8413		37.1336		49.3575			44.0554		41.9416			41.4414		43.6843		41.9258			44.0488			47.0445			37.3435		40.6652		39.6717
44.1815		42.5118		43.8404		37.1335		49.3605			44.0554		41.9415			41.4422		43.6848		41.9273			44.0488			47.0442			37.3433		40.6773		39.6753
44.1816		42.5118		43.8404		37.1335		49.3605			44.0561		41.9415			41.4422		43.6848		41.9273			44.0453			47.0442			37.3433		40.6773		39.6753
44.1816		42.5118		43.8418		37.1336		49.3603			44.0561		41.9416			41.4356		43.6854		41.9257			44.0453			47.0442			37.3433		40.6758		39.6742
44.1818		42.5111		43.8418		37.1336		49.3603			44.0551		41.9416			41.4356		43.6854		41.9257			44.0472			47.0442			37.3433		40.6758		39.6742
44.1818		42.5111		43.8416		37.1333		49.3626			44.0552		41.9419			41.4289		43.6844		41.9255			44.0472			47.0444			37.3431		40.6721		39.6876
44.1812		42.5124		43.8416		37.1333		49.3626			44.0555		41.9419			41.4289		43.6844		41.9255			44.0476			47.0444			37.3431		40.6721		39.6876
44.1811		42.5124		43.8421		37.1336		49.3624			44.0555		41.9416			41.4276		43.6846		41.9268			44.0476			47.0444			37.3433		40.6721		39.6876
44.1814		42.5122		43.8421		37.1336		49.3624			44.056		41.9416			41.4276		43.6846		41.9268			44.0467			47.0444			37.3433		40.6721		39.6862
44.1814		42.5122		43.842		37.1338		49.3643			44.056		41.9418			41.4328		43.6851		41.9259			44.0467			47.0443			37.3428		40.6638		39.6862
44.1818		42.5116		43.842		37.1338		49.3643			44.0545		41.9418			41.4328		43.6851		41.9259			44.068			47.0443			37.3428		40.6638		39.6824
44.1818		42.5116		43.8415		37.1336		49.3645			44.0545		41.9419			41.433		43.684		41.9258			44.068			47.0441			37.343		40.6658		39.6824
44.1817		42.5116		43.8415		37.1336		49.3645			44.0555		41.9419			41.433		43.684		41.9258			44.0665			47.0441			37.343		40.6658		39.6839
44.1817		42.5116		43.8437		37.1338		49.3648			44.0555		41.942			41.4336		43.6837		41.927			44.0665			47.0444			37.343		40.6731		39.6839
44.1815		42.5115		43.8437		37.1338		49.3648			44.0554		41.942			41.4336		43.6837		41.927			44.0678			47.0444			37.3428		40.6731		39.6873
44.1815		42.5115		43.8411		37.1331		49.3621			44.0554		41.9415			41.4359		43.6843		41.927			44.0678			47.0445			37.3428		40.6755		39.6873
44.1814		42.5112		43.8411		37.1331		49.3621			44.0554		41.9415			41.4359		43.6843		41.9265			44.0732			47.0445			37.3431		40.6755		39.6774
44.1814		42.5112		43.8393		37.134		49.3621			44.0544		41.9414			41.4375		43.6836		41.9265			44.0732			47.0443			37.3431		40.6843		39.6774
44.1816		42.512		43.8393		37.134		49.3609			44.0544		41.9414			41.4375		43.6836		41.9262			44.0707			47.0443			37.3429		40.6843		39.6759
44.1816		42.512		43.8388		37.1337		49.3609			44.0554		41.942			41.4351		43.6838		41.9262			44.0707			47.0442			37.3429		40.676		39.6759
44.1812		42.5104		43.8388		37.1337		49.3579			44.0554		41.942			41.4351		43.6838		41.9275			44.0648			47.0442			37.3432		40.676		39.6734
44.1812		42.5104		43.8415		37.1332		49.3579			44.0548		41.9415			41.4351		43.6851		41.9275			44.0648			47.0445			37.3431		40.6636		39.6734
44.1813		42.5106		43.8415		37.1332		49.3571			44.0548		41.9415			41.4328		43.6851		41.9258			44.0543			47.0445			37.3424		40.6636		39.6905
44.1813		42.5106		43.8418		37.1343		49.3571			44.0553		41.9415			41.4328		43.684		41.9258			44.0543			47.0442			37.3424		40.6679		39.6905
44.1815		42.5106		43.8418		37.1343		49.3579			44.0553		41.942			41.4258		43.684		41.9261			44.0543			47.0442			37.3427		40.6679		39.6922
44.1815		42.5113		43.8439		37.1334		49.3579			44.0564		41.942			41.4258		43.6845		41.9261			44.0469			47.0442			37.3427		40.6613		39.6922
44.1815		42.5113		43.8439		37.1334		49.3601			44.0564		41.9418			41.426		43.6845		41.9271			44.0469			47.0442			37.343		40.6613		39.6819
44.1815		42.5098		43.8421		37.1338		49.3601			44.0547		41.9418			41.426		43.6845		41.9271			44.0483			47.0442			37.343		40.6716		39.6819
44.1814		42.5098		43.8421		37.1338		49.3647			44.0547		41.9413			41.4359		43.685		41.9268			44.0483			47.0442			37.3429		40.6716		39.6768
44.1807		42.5095		43.842		37.1338		49.3647			44.0557		41.9413			41.4359		43.685		41.9268			44.0509			47.0442			37.3429		40.6716		39.6768
44.1807		42.5095		43.842		37.1339		49.3689			44.0557		41.9415			41.4417		43.6836		41.9265			44.0509			47.0445			37.3433		40.683		39.6808
44.1812		42.51		43.843		37.1339		49.3689			44.0563		41.9415			41.4417		43.6836		41.9265			44.0521			47.0445			37.3432		40.683		39.6808
44.1812		42.51		43.843		37.1332		49.3707			44.0563		41.9415			41.4428		43.6851		41.9271			44.0521			47.0444			37.3428		40.6818		39.6814
44.1812		42.5095		43.843		37.1332		49.3707			44.0539		41.9415			41.4428		43.6851		41.9271			44.0634			47.0444			37.3428		40.6818		39.6814
44.1812		42.5095		43.8406		37.1342		49.3721			44.0539		41.9418			41.4394		43.6842		41.927			44.0634			47.0443			37.3436		40.6677		39.6814
44.1811		42.5099		43.8406		37.1342		49.3721			44.054		41.9418			41.4394		43.6842		41.927			44.0708			47.0443			37.3436		40.6677		39.6821
44.1811		42.5099		43.842		37.1339		49.3733			44.0541		41.9416			41.431		43.6832		41.9267			44.0708			47.0444			37.3439		40.666		39.6821
44.1814		42.5095		43.842		37.1339		49.3733			44.055		41.9416			41.431		43.6832		41.9267			44.0705			47.0444			37.3439		40.666		39.6809
44.1814		42.5095		43.8418		37.1331		49.3718			44.055		41.9417			41.4256		43.6846		41.9267			44.0705			47.0445			37.3431		40.6652		39.6809
44.1812		42.5088		43.8418		37.1331		49.3718			44.0538		41.9417			41.4256		43.6846		41.9267			44.0697			47.0445			37.3431		40.6652		39.6839
44.1812		42.5088		43.8412		37.1344		49.3689			44.0539		41.9413			41.4291		43.6847		41.9275			44.0697			47.0442			37.3433		40.668		39.6839
44.1814		42.5096		43.8412		37.1344		49.3689			44.0548		41.9413			41.4291		43.6847		41.9275			44.0736			47.0442			37.3433		40.668		39.6843
44.1814		42.5096		43.8406		37.1333		49.3706			44.0548		41.9417			41.4379		43.6844		41.9258			44.0736			47.0442			37.3433		40.6779		39.6843
44.1816		42.5087		43.8406		37.1333		49.3706			44.0542		41.9417			41.4379		43.6844		41.9258			44.0583			47.0442			37.3431		40.6779		39.679
44.1816		42.5087		43.8398		37.1338		49.3695			44.0542		41.9412			41.4404		43.6849		41.9256			44.0583			47.044			37.3431		40.6793		39.679
44.1814		42.5076		43.8398		37.1338		49.3695			44.0531		41.9412			41.4404		43.6849		41.9256			44.0494			47.044			37.3428		40.6792		39.6815
44.1814		42.5076		43.8412		37.1344		49.3703			44.0532		41.9414			41.4403		43.6843		41.9271			44.0494			47.0445			37.3428		40.6808		39.6815
44.1812		42.5089		43.8412		37.1344		49.3703			44.0532		41.9414			41.4403		43.6843		41.9271			44.0522			47.0445			37.3434		40.6808		39.6723
44.1812		42.5089		43.8419		37.1331		49.3703			44.0546		41.9413			41.4367		43.6829		41.9271			44.0522			47.0443			37.3434		40.6675		39.6723
44.1814		42.5082		43.8419		37.1331		49.3726			44.0546		41.9413			41.4367		43.6829		41.9259			44.0481			47.0443			37.3427		40.6675		39.6699
44.1814		42.5082		43.8401		37.1337		49.3726			44.0538		41.9415			41.4325		43.6838		41.9259			44.0481			47.0444			37.3427		40.6637		39.6699
44.181		42.5085		43.8401		37.1337		49.37			44.0538		41.9415			41.4325		43.6838		41.9262			44.0519			47.0444			37.3426		40.6637		39.6769
44.181		42.5085		43.8419		37.1339		49.37			44.0537		41.9412			41.4325		43.684		41.9262			44.0519			47.0443			37.3426		40.6661		39.6769
44.1818		42.509		43.8419		37.1339		49.3685			44.0537		41.9412			41.4328		43.684		41.9283			44.0519			47.0443			37.3435		40.6661		39.6936
44.1818		42.509		43.8417		37.134		49.3685			44.0544		41.9416			41.4328		43.6831		41.9283			44.0512			47.0442			37.3435		40.6716		39.6936
44.1815		42.509		43.8417		37.1329		49.3707			44.0544		41.9416			41.435		43.6831		41.9264			44.0512			47.0442			37.3429		40.6716		39.6835
44.1815		42.5094		43.84		37.1329		49.3707			44.0538		41.9416			41.435		43.683		41.9264			44.0622			47.0444			37.3429		40.6716		39.6835
44.1813		42.5094		43.84		37.1338		49.3695			44.0538		41.941			41.4338		43.683		41.9263			44.0622			47.0444			37.3431		40.6773		39.6787
44.1813		42.5099		43.8394		37.1339		49.3695			44.0544		41.941			41.4338		43.683		41.9263			44.067			47.0442			37.3431		40.6773		39.6787
44.1814		42.5099		43.8394		37.1337		49.3698			44.0545		41.9412			41.436		43.6832		41.9271			44.067			47.0442			37.343		40.6869		39.6797
44.1814		42.5099		43.8397		37.1337		49.3698			44.0547		41.9412			41.436		43.6832		41.9271			44.0706			47.0442			37.343		40.6869		39.6797
44.1814		42.5099		43.8397		37.1331		49.3717			44.0547		41.9407			41.4419		43.6819		41.9269			44.0706			47.0441			37.3427		40.6735		39.6837
44.1813		42.5108		43.8397		37.1331		49.3717			44.0541		41.9407			41.4419		43.6819		41.9269			44.0726			47.0441			37.3427		40.6734		39.6837
44.1813		42.5108		43.8413		37.1337		49.3717			44.0541		41.941			41.4422		43.6843		41.9256			44.0726			47.0445			37.3432		40.6688		39.6719
44.1812		42.5098		43.8413		37.1337		49.3717			44.0547		41.941			41.4422		43.6843		41.9256			44.0682			47.0445			37.3432		40.6687		39.6719
44.1812		42.5098		43.8419		37.1336		49.3732			44.0547		41.941			41.4417		43.6833		41.927			44.0682			47.0443			37.3435		40.672		39.6733
44.1811		42.5099		43.8419		37.1337		49.3732			44.0549		41.941			41.4417		43.6833		41.927			44.0623			47.0443			37.3435		40.672		39.6733
44.1811		42.5099		43.8402		37.1329		49.3735			44.0549		41.9411			41.4414		43.682		41.9261			44.0623			47.0444			37.3431		40.6603		39.6733
44.1805		42.5101		43.8402		37.1329		49.3735			44.053		41.9411			41.4414		43.682		41.9261			44.0532			47.0444			37.3431		40.6603		39.671
44.1805		42.5101		43.8412		37.1334		49.3729			44.053		41.9414			41.4382		43.6829		41.9256			44.0532			47.0444			37.3434		40.6763		39.671
44.1815		42.5104		43.8413		37.1334		49.3729			44.0548		41.9414			41.4382		43.6829		41.9256			44.0452			47.0444			37.3434		40.6763		39.6885
44.1815		42.5104		43.8433		37.133		49.3715			44.0549		41.9407			41.4361		43.6822		41.9272			44.0452			47.0444			37.3436		40.6814		39.6885
44.1815		42.5116		43.8433		37.133		49.3715			44.0546		41.9407			41.4361		43.6822		41.9272			44.0511			47.0444			37.3436		40.6814		39.6892
44.1815		42.5116		43.841		37.1338		49.3704			44.0546		41.9409			41.4402		43.682		41.926			44.0511			47.0442			37.3425		40.6799		39.6892
44.1812		42.5108		43.841		37.1338		49.3704			44.0535		41.9409			41.4402		43.682		41.926			44.0497			47.0442			37.3425		40.6799		39.6831
44.1812		42.5108		43.8423		37.1338		49.3681			44.0535		41.9403			41.4438		43.6824		41.9259			44.0497			47.0442			37.3425		40.6717		39.6831
44.1818		42.5107		43.8423		37.1338		49.3681			44.0536		41.9403			41.4438		43.6824		41.9259			44.047			47.0442			37.3431		40.6717		39.6762
44.1818		42.5107		43.8428		37.1335		49.3681			44.0547		41.9407			41.4428		43.683		41.9259			44.047			47.0442			37.3431		40.6675		39.6762
44.1811		42.511		43.8428		37.1335		49.37			44.0547		41.9407			41.4428		43.683		41.9266			44.0635			47.0442			37.3425		40.6675		39.6783
44.1811		42.511		43.8399		37.1335		49.37			44.0544		41.941			41.4423		43.6824		41.9266			44.0635			47.0442			37.3425		40.6624		39.6783
44.1812		42.5102		43.8399		37.1335		49.3718			44.0544		41.941			41.4423		43.6824		41.9258			44.0667			47.0442			37.3425		40.6624		39.6744
44.1812		42.5102		43.8404		37.1337		49.3718			44.0529		41.9405			41.4369		43.6839		41.9258			44.0667			47.0444			37.3425		40.6699		39.6744
44.1808		42.5104		43.8405		37.1337		49.3709			44.0529		41.9405			41.4369		43.6839		41.9264			44.0687			47.0444			37.3432		40.6699		39.6788
44.1808		42.5104		43.8421		37.1337		49.3709			44.0545		41.9405			41.4369		43.683		41.9264			44.0687			47.0442			37.3432		40.6825		39.6788
44.1817		42.5101		43.8421		37.1337		49.3712			44.0545		41.9405			41.4318		43.683		41.9274			44.0688			47.0442			37.3429		40.6825		39.6771
44.1817		42.5101		43.8407		37.1337		49.3712			44.0537		41.9404			41.4318		43.6824		41.9274			44.0688			47.0442			37.3429		40.6828		39.6771
44.1813		42.5095		43.8407		37.1336		49.3741			44.0537		41.9404			41.4341		43.6824		41.9266			44.0688			47.0442			37.3436		40.6827		39.6857
44.1813		42.5095		43.8426		37.1336		49.3741			44.0541		41.9403			41.4341		43.6825		41.9266			44.0724			47.0444			37.3436		40.6827		39.6857
44.1807		42.5095		43.8426		37.1336		49.3717			44.0541		41.9403			41.436		43.6825		41.9255			44.0724			47.0444			37.3432		40.6827		39.6895
44.1807		42.5107		43.8416		37.1337		49.3717			44.0553		41.9405			41.436		43.6825		41.9255			44.062			47.0442			37.3432		40.6826		39.6895
44.1807		42.5107		43.8416		37.133		49.3718			44.0553		41.9405			41.4355		43.6827		41.927			44.062			47.0442			37.3435		40.6733		39.6824
44.1813		42.5105		43.8399		37.133		49.3718			44.0541		41.9405			41.4355		43.6827		41.927			44.0501			47.0442			37.3435		40.6733		39.6824
44.1813		42.5105		43.8399		37.1331		49.3732			44.0541		41.9404			41.436		43.6824		41.9264			44.0501			47.0442			37.343		40.6655		39.6837
44.1811		42.5096		43.8408		37.1331		49.3732			44.0547		41.9404			41.436		43.6824		41.9264			44.0521			47.0442			37.343		40.6655		39.6837
44.1811		42.5096		43.8408		37.1334		49.3726			44.0547		41.9402			41.441		43.6834		41.9261			44.0521			47.0442			37.3435		40.6621		39.679
44.1813		42.51		43.8408		37.1334		49.3726			44.0548		41.9402			41.441		43.6834		41.9261			44.0456			47.0442			37.3435		40.6621		39.679
44.1813		42.51		43.8415		37.133		49.3748			44.0548		41.9399			41.4402		43.6826		41.9262			44.0456			47.0444			37.3433		40.6737		39.679
44.1817		42.5107		43.8415		37.133		49.3748			44.0539		41.9399			41.4402		43.6826		41.9262			44.0472			47.0444			37.3433		40.6737		39.6766
44.1817		42.5107		43.8415		37.1335		49.3751			44.0539		41.9401			41.4403		43.683		41.927			44.0472			47.0445			37.3431		40.6765		39.6766
44.1814		42.5109		43.8415		37.1335		49.3751			44.0545		41.9401			41.4403		43.683		41.927			44.0517			47.0445			37.3431		40.6765		39.6771
44.1814		42.5109		43.843		37.1332		49.3748			44.0545		41.9403			41.4392		43.6827		41.9255			44.0517			47.0441			37.3435		40.6863		39.6771
44.1814		42.5114		43.843		37.1332		49.3748			44.0542		41.9403			41.4392		43.6827		41.9255			44.0591			47.0441			37.3435		40.6863		39.6874
44.1814		42.5114		43.8415		37.1333		49.371			44.0542		41.9405			41.435		43.6823		41.9253			44.0591			47.0444			37.343		40.6725		39.6874
44.1815		42.5111		43.8415		37.1333		49.371			44.0542		41.9405			41.435		43.6823		41.9253			44.0692			47.0444			37.343		40.6725		39.682
44.1815		42.5111		43.8413		37.1336		49.371			44.0542		41.9405			41.4346		43.6827		41.9278			44.0692			47.0444			37.3437		40.6713		39.682
44.1811		42.511		43.8413		37.1336		49.3696			44.0549		41.9405			41.4346		43.6827		41.9278			44.0724			47.0444			37.3437		40.6713		39.6838
44.1811		42.5111		43.8388		37.1335		49.3696			44.0549		41.9405			41.4384		43.6837		41.9258			44.0724			47.0445			37.3437		40.6708		39.6838
44.1814		42.5109		43.8389		37.1335		49.3671			44.0549		41.9405			41.4384		43.6837		41.9258			44.0704			47.0445			37.3436		40.6708		39.6809
44.1814		42.5109		43.8366		37.1332		49.3671			44.0547		41.9406			41.4402		43.6826		41.9258			44.0704			47.0444			37.3436		40.6655		39.6809
44.181		42.5116		43.8366		37.1332		49.3672			44.0547		41.9406			41.4402		43.6826		41.9258			44.0633			47.0444			37.3439		40.6655		39.687
44.181		42.5116		43.8403		37.1335		49.3672			44.0542		41.9405			41.4396		43.6831		41.9258			44.0633			47.0442			37.3439		40.6821		39.687
44.1809		42.5112		43.8403		37.1335		49.3656			44.0542		41.9405			41.4396		43.6831		41.9275			44.0572			47.0442			37.3432		40.6821		39.6769
44.1809		42.5112		43.8401		37.133		49.3656			44.0548		41.941			41.4382		43.6832		41.9275			44.0572			47.0443			37.3432		40.6814		39.6769
44.1808		42.5118		43.8401		37.133		49.3654			44.0548		41.941			41.4382		43.6832		41.9261			44.0528			47.0443			37.3438		40.6814		39.6726
44.1808		42.5118		43.8387		37.133		49.3654			44.0546		41.9406			41.432		43.683		41.9261			44.0528			47.0443			37.3438		40.6795		39.6726
44.181		42.5119		43.8387		37.1335		49.3692			44.0547		41.9406			41.432		43.683		41.9257			44.0475			47.0443			37.3436		40.6795		39.6706
44.181		42.5116		43.8415		37.1335		49.3692			44.0547		41.9411			41.432		43.6827		41.9257			44.0475			47.0444			37.3436		40.6794		39.6706
44.1814		42.5116		43.8415		37.1333		49.372			44.0547		41.9411			41.4279		43.6827		41.9269			44.0517			47.0444			37.3427		40.6696		39.6955
44.1814		42.5121		43.8421		37.1333		49.372			44.0549		41.941			41.4279		43.6842		41.9269			44.0517			47.0445			37.3427		40.6696		39.6955
44.1811		42.5121		43.8421		37.1329		49.3732			44.0549		41.941			41.431		43.6842		41.9262			44.0517			47.0445			37.3431		40.6655		39.69
44.1811		42.5117		43.8414		37.1329		49.3732			44.0547		41.9411			41.431		43.6836		41.9262			44.0514			47.0445			37.3431		40.6655		39.69
44.1812		42.5117		43.8414		37.1337		49.3729			44.0547		41.9411			41.4347		43.6836		41.9251			44.0514			47.0445			37.343		40.6643		39.6816
44.1812		42.5122		43.8412		37.1337		49.3729			44.056		41.9411			41.4347		43.6836		41.9251			44.0478			47.0444			37.343		40.6643		39.6816
44.1804		42.5122		43.8412		37.1336		49.3733			44.056		41.9408			41.4348		43.6836		41.9265			44.0478			47.0444			37.3424		40.6709		39.6804
44.1804		42.5114		43.8403		37.1337		49.3733			44.0553		41.9408			41.4348		43.6836		41.9265			44.0703			47.0445			37.3424		40.6709		39.6804
44.1812		42.5114		43.8403		37.1332		49.3723			44.0553		41.9407			41.4346		43.6848		41.9262			44.0703			47.0445			37.3432		40.6789		39.6789
44.1812		42.5116		43.8403		37.1332		49.3723			44.0548		41.9407			41.4346		43.6848		41.9262			44.0676			47.0445			37.3432		40.6789		39.6789
44.1812		42.5116		43.8409		37.1333		49.3721			44.0548		41.9405			41.4354		43.6835		41.9251			44.0676			47.0442			37.3439		40.6855		39.6783
44.181		42.5119		43.8409		37.1333		49.3721			44.0552		41.9405			41.4354		43.6835		41.9251			44.0669			47.0442			37.3439		40.6854		39.6783
44.181		42.5119		43.8418		37.1335		49.3706			44.0552		41.9406			41.4351		43.6844		41.9264			44.0669			47.0443			37.3429		40.6837		39.6783
44.1808		42.5115		43.8418		37.1335		49.3706			44.0551		41.9406			41.4351		43.6844		41.9264			44.0721			47.0443			37.3429		40.6837		39.6811
44.1808		42.5115		43.8409		37.1334		49.3716			44.0551		41.9407			41.4367		43.6849		41.9264			44.0721			47.0445			37.3429		40.6753		39.6811
44.1808		42.5116		43.8409		37.1335		49.3716			44.0547		41.9407			41.4367		43.6849		41.9264			44.0704			47.0445			37.3429		40.6753		39.6771
44.1808		42.5116		43.842		37.1336		49.371			44.0547		41.9405			41.4356		43.6837		41.9262			44.0704			47.0444			37.3429		40.6706		39.6771
44.1817		42.5112		43.842		37.1337		49.371			44.0543		41.9405			41.4356		43.6837		41.9262			44.0643			47.0444			37.3429		40.6706		39.6925
44.1817		42.5112		43.8416		37.1335		49.371			44.0543		41.9405			41.4342		43.6841		41.9262			44.0643			47.0445			37.3432		40.6652		39.6925
44.1812		42.5117		43.8416		37.1335		49.3699			44.0546		41.9405			41.4342		43.6841		41.9262			44.0515			47.0445			37.3432		40.6652		39.6895
44.1812		42.5117		43.8412		37.1333		49.3699			44.0546		41.9404			41.4344		43.6834		41.9266			44.0515			47.0442			37.3432		40.6705		39.6895
44.1815		42.5116		43.8412		37.1333		49.3709			44.0546		41.9404			41.4344		43.6834		41.9266			44.0448			47.0442			37.3436		40.6705		39.6785
44.1815		42.5116		43.8421		37.1336		49.3709			44.055		41.9406			41.438		43.6833		41.9257			44.0448			47.0445			37.3436		40.6758		39.6785
44.1803		42.5119		43.8421		37.1336		49.3682			44.055		41.9406			41.438		43.6833		41.9257			44.0441			47.0445			37.3427		40.6758		39.6803
44.1803		42.5119		43.8415		37.1334		49.3682			44.055		41.9407			41.4381		43.6838		41.9257			44.0441			47.0442			37.3427		40.688		39.6803
44.1806		42.5117		43.8415		37.1334		49.3681			44.055		41.9407			41.4381		43.6838		41.9261			44.0455			47.0442			37.3431		40.688		39.6747
44.1806		42.5117		43.8422		37.1335		49.3681			44.0543		41.9404			41.436		43.6846		41.9261			44.0455			47.0443			37.3431		40.6692		39.6747
44.1811		42.5117		43.8422		37.1335		49.3688			44.0543		41.9404			41.436		43.6846		41.926			44.0495			47.0443			37.3432		40.6692		39.6738
44.1811		42.5115		43.8429		37.1335		49.3688			44.0546		41.9407			41.4337		43.6827		41.926			44.0495			47.0445			37.3432		40.674		39.6738
44.1809		42.5115		43.8429		37.1334		49.3708			44.0547		41.9407			41.4337		43.6827		41.9251			44.0495			47.0445			37.343		40.674		39.6819
44.1809		42.5117		43.8411		37.1334		49.3708			44.0554		41.9403			41.4285		43.6841		41.9251			44.0534			47.0445			37.343		40.674		39.6819
44.1807		42.5117		43.8411		37.133		49.3718			44.0555		41.9403			41.4285		43.6841		41.9267			44.0534			47.0445			37.3433		40.672		39.6768
44.1807		42.512		43.8424		37.133		49.3718			44.0544		41.9403			41.4285		43.6841		41.9267			44.0598			47.0442			37.3433		40.672		39.6768
44.1814		42.512		43.8424		37.1335		49.3738			44.0544		41.9406			41.4258		43.6836		41.9262			44.0598			47.0442			37.3433		40.6638		39.6892
44.1814		42.5119		43.8423		37.1335		49.3738			44.0548		41.9406			41.4258		43.6836		41.9262			44.0651			47.0444			37.3433		40.6637		39.6892
44.1816		42.5119		43.8423		37.1335		49.374			44.0548		41.9406			41.4315		43.6824		41.9256			44.0651			47.0444			37.3436		40.681		39.6891
44.1816		42.5121		43.8395		37.1336		49.374			44.055		41.9406			41.4315		43.6824		41.9256			44.0635			47.0444			37.3436		40.681		39.6891
44.1812		42.5121		43.8395		37.1334		49.374			44.055		41.9405			41.4364		43.6834		41.9256			44.0635			47.0443			37.3429		40.6851		39.6779
44.1812		42.5126		43.8395		37.1334		49.374			44.0556		41.9405			41.4364		43.6834		41.9256			44.0714			47.0443			37.3429		40.6851		39.6779
44.1812		42.5126		43.8404		37.1338		49.3734			44.0556		41.9406			41.4386		43.6832		41.9278			44.0714			47.0443			37.3428		40.6845		39.6806
44.1812		42.5121		43.8404		37.1338		49.3734			44.0556		41.9406			41.4386		43.6832		41.9278			44.0594			47.0443			37.3428		40.6844		39.6806
44.1812		42.5121		43.8408		37.1331		49.374			44.0556		41.9403			41.4365		43.6831		41.9254			44.0594			47.0444			37.3433		40.671		39.6806
44.1811		42.5119		43.8408		37.1331		49.374			44.0556		41.9403			41.4365		43.6831		41.9254			44.0452			47.0444			37.3433		40.671		39.6776
44.1811		42.5119		43.8411		37.133		49.3719			44.0556		41.9407			41.4338		43.6834		41.9263			44.0452			47.0444			37.3434		40.6708		39.6776
44.181		42.5123		43.8411		37.133		49.3719			44.0552		41.9407			41.4338		43.6834		41.9263			44.0467			47.0444			37.3434		40.6708		39.6737
44.181		42.5123		43.8434		37.1336		49.3719			44.0552		41.9409			41.4327		43.6836		41.9275			44.0467			47.0444			37.3428		40.662		39.6737
44.1812		42.5115		43.8434		37.1336		49.372			44.0553		41.9409			41.4327		43.6836		41.9275			44.0435			47.0444			37.3428		40.662		39.6744
44.1812		42.5115		43.8418		37.1331		49.372			44.0553		41.9405			41.436		43.6829		41.9259			44.0435			47.0444			37.3433		40.6684		39.6744
44.1813		42.5118		43.8418		37.1331		49.3719			44.0546		41.9405			41.436		43.6829		41.9259			44.0451			47.0444			37.3433		40.6684		39.6751
44.1813		42.5118		43.8421		37.1333		49.3719			44.0547		41.9408			41.4377		43.6839		41.926			44.0451			47.0443			37.3438		40.6786		39.6751
44.1809		42.512		43.8421		37.1333		49.3708			44.0544		41.9408			41.4377		43.6839		41.926			44.046			47.0443			37.3438		40.6786		39.6902
44.1809		42.512		43.8432		37.1336		49.3708			44.0545		41.9409			41.4395		43.683		41.9271			44.046			47.0444			37.3426		40.6873		39.6902
44.1813		42.5117		43.8432		37.1336		49.371			44.0545		41.9409			41.4395		43.683		41.9271			44.0464			47.0444			37.3426		40.6873		39.6911
44.1813		42.5117		43.8421		37.1333		49.371			44.0551		41.9411			41.439		43.6834		41.9263			44.0464			47.0444			37.3434		40.6861		39.6911
44.1814		42.511		43.8421		37.1333		49.3713			44.0551		41.9411			41.439		43.6834		41.9263			44.0601			47.0444			37.3434		40.6861		39.6793
44.1814		42.511		43.8424		37.1334		49.3713			44.0549		41.9407			41.4372		43.6838		41.9263			44.0601			47.0443			37.3434		40.6705		39.6793
44.1813		42.511		43.8424		37.1334		49.3714			44.0549		41.9407			41.4372		43.6838		41.9259			44.0655			47.0443			37.343		40.6705		39.6785
44.1813		42.511		43.8427		37.1334		49.3714			44.055		41.941			41.4361		43.6836		41.9259			44.0655			47.0442			37.343		40.6719		39.6785
44.1807		42.511		43.8427		37.1337		49.3741			44.055		41.941			41.4361		43.6836		41.9276			44.0655			47.0442			37.3431		40.6719		39.6809
44.1807		42.5108		43.841		37.1337		49.3741			44.0555		41.9407			41.4361		43.6833		41.9276			44.0714			47.0442			37.3431		40.6719		39.6809
44.1804		42.5108		43.841		37.1333		49.3722			44.0555		41.9407			41.4361		43.6833		41.9266			44.0714			47.0442			37.3434		40.6678		39.6794
44.1804		42.5109		43.8424		37.1333		49.3722			44.054		41.9406			41.4348		43.6843		41.9266			44.0664			47.0443			37.3434		40.6678		39.6794
44.1811		42.5109		43.8424		37.1337		49.3743			44.054		41.9406			41.4348		43.6843		41.9261			44.0664			47.0443			37.343		40.6687		39.6744
44.1811		42.5113		43.8419		37.1337		49.3743			44.0542		41.9406			41.4348		43.6843		41.9261			44.0686			47.0444			37.343		40.6686		39.6744
44.1811		42.5113		43.8419		37.1337		49.3742			44.0542		41.9409			41.4317		43.682		41.927			44.0686			47.0444			37.3432		40.6799		39.6773
44.1811		42.5109		43.8419		37.1337		49.3742			44.055		41.9409			41.4317		43.682		41.927			44.0615			47.0444			37.3432		40.6799		39.6773
44.1811		42.511		43.8412		37.1332		49.3735			44.0551		41.9409			41.4321		43.6831		41.9262			44.0615			47.0444			37.3434		40.6896		39.6771
44.1811		42.5115		43.8412		37.1332		49.3735			44.0552		41.9409			41.4321		43.6831		41.9262			44.0479			47.0444			37.3434		40.6896		39.6771
44.1804		42.5115		43.8423		37.1335		49.3734			44.0552		41.9407			41.4339		43.6843		41.926			44.0479			47.0444			37.3435		40.6733		39.6876
44.1804		42.5119		43.8423		37.1335		49.3734			44.0563		41.9407			41.4339		43.6843		41.926			44.0515			47.0444			37.3435		40.6733		39.6876
44.1804		42.5119		43.8411		37.1336		49.373			44.0563		41.9411			41.436		43.6828		41.9268			44.0515			47.0443			37.3432		40.6787		39.6874
44.1807		42.5109		43.8412		37.1336		49.373			44.0551		41.9411			41.436		43.6828		41.9268			44.0502			47.0443			37.3432		40.6786		39.6874
44.1807		42.5109		43.8417		37.1334		49.3737			44.0551		41.9409			41.437		43.6832		41.9269			44.0502			47.0445			37.3431		40.6664		39.6874
44.1811		42.5117		43.8417		37.1334		49.3737			44.0554		41.9409			41.437		43.6832		41.9269			44.0483			47.0445			37.3431		40.6664		39.6844
44.1811		42.5117		43.8439		37.1339		49.3722			44.0555		41.9413			41.4358		43.6839		41.9262			44.0483			47.0442			37.343		40.6645		39.6844
44.1809		42.5116		43.8439		37.1339		49.3722			44.0558		41.9413			41.4358		43.6839		41.9262			44.0529			47.0442			37.343		40.6645		39.6837
44.1809		42.5116		43.8407		37.1337		49.372			44.0558		41.9409			41.4339		43.6826		41.9274			44.0529			47.0444			37.3434		40.6786		39.6837
44.1803		42.5115		43.8407		37.1337		49.372			44.0544		41.9409			41.4339		43.6826		41.9274			44.0644			47.0444			37.3434		40.6785		39.6847
44.1803		42.5115		43.842		37.1334		49.372			44.0544		41.9413			41.433		43.6842		41.9272			44.0644			47.0444			37.3434		40.6782		39.6847
44.1809		42.5112		43.842		37.1334		49.3741			44.0559		41.9413			41.433		43.6842		41.9272			44.0714			47.0444			37.3434		40.6781		39.6763
44.1809		42.5113		43.8422		37.1338		49.3741			44.0559		41.9412			41.4357		43.6842		41.9264			44.0714			47.0444			37.3431		40.6896		39.6763
44.181		42.5116		43.8422		37.1338		49.3742			44.0556		41.9412			41.4357		43.6842		41.9264			44.072			47.0444			37.3431		40.6896		39.6773
44.181		42.5116		43.8398		37.1337		49.3742			44.0556		41.941			41.4376		43.6822		41.9265			44.072			47.0444			37.3438		40.6794		39.6773
44.1808		42.5115		43.8398		37.1337		49.3744			44.0556		41.941			41.4376		43.6822		41.9265			44.0744			47.0444			37.3438		40.6794		39.6748
44.1808		42.5115		43.839		37.1337		49.3744			44.0555		41.9413			41.4389		43.6834		41.9265			44.0744			47.0444			37.3436		40.6725		39.6748
44.1806		42.5116		43.839		37.1337		49.3734			44.0555		41.9413			41.4389		43.6834		41.927			44.0744			47.0444			37.3436		40.6725		39.6924
44.1806		42.5118		43.8397		37.1339		49.3734			44.0563		41.9411			41.4391		43.6838		41.927			44.0654			47.0443			37.3439		40.6706		39.6924
44.1806		42.5118		43.8397		37.1339		49.3742			44.0563		41.9411			41.4391		43.6838		41.9259			44.0654			47.0443			37.3439		40.6705		39.6896
44.1805		42.5118		43.8407		37.1337		49.3742			44.0552		41.9412			41.4382		43.6823		41.9259			44.0552			47.0445			37.3439		40.6703		39.6896
44.1806		42.5119		43.8407		37.1337		49.3752			44.0552		41.9412			41.4382		43.6823		41.9264			44.0552			47.0445			37.3434		40.6703		39.6844
[truncated: 29,666 more rows]
